# Supplementary material for: Unsupervised Hierarchical Clustering of Head and Neck Cancer Patients by Pre-Treatment Plasma Metabolomics Creates Prognostic Metabolic Subtypes
Source: Cancers (Basel). 2023 Jun 14;15(12):3184. doi: 10.3390/cancers15123184 (PMC10296258; doi:10.3390/cancers15123184)
Supplement: Supplementary file 1 [file cancers-15-03184-s001.zip]

Archive with 4 entries (4 files):
- cancers-2283304-supplementary.pdf
- File S1-EmoryUniversity_SOP_DataAnalysis_092017_v1.pdf
- Table S1.xlsx
- Table S3.xlsx
