# Supplementary material for: Unsupervised Hierarchical Clustering of Head and Neck Cancer Patients by Pre-Treatment Plasma Metabolomics Creates Prognostic Metabolic Subtypes
Source: Cancers (Basel). 2023 Jun 14;15(12):3184. doi: 10.3390/cancers15123184 (PMC10296258; doi:10.3390/cancers15123184)
Supplement: Supplementary file 1 [file cancers-15-03184-s001.zip › Table S1.xlsx]

## Sheet: Table S1
Table S1. List of 186 lab-confirmed metabolites used in the hierarchical clustering
Category	Metabolite	mz	time	ESI	Adduct	HMDB	Num. imputed	Mean z-score Cluster A	Mean z-score Cluster b	Adjusted p-value
Carbohydrates	Fructose	219.026	73.1	Hilic positive	(M+K)	HMDB0000660	0	0.598	-0.418	3.61283e-11
Cholines, Betaines, Carnitines, CoAs	Valerobetaine	160.133	68.3	Hilic positive	(M+H)	HMDB0240732	1	0.544	-0.381	3.62643e-11
Carbohydrates	Galactose	203.053	70.6	Hilic positive	(M+Na)	HMDB0000143	0	0.585	-0.409	3.62643e-11
Organic acids and derivatives	Glutaric acid	131.035	24.8	18-C negative	(M-H)	HMDB00622	0	0.569	-0.398	6.55523e-11
Amino acids and AA-derivatives	S-adenosylmethionine	399.144	162	Hilic positive	(M+H)	HMDB0001185	4	0.473	-0.331	1.63224e-09
Organic acids and derivatives	Acetoacetate	101.024	24.8	18-C negative	(M-H)	HMDB0000060	1	0.529	-0.37	2.04143e-09
Cholines, Betaines, Carnitines, CoAs	Propionylcarnitine	218.139	66.7	Hilic positive	(M+H)	HMDB0000824	3	0.515	-0.36	2.04143e-09
Amino acids and AA-derivatives	Asymmetric dimethylarginine (ADMA)	203.15	102.9	Hilic positive	(M+H)	HMDB0001539	0	0.54	-0.378	5.87268e-09
Amino acids and AA-derivatives	Histamine	112.087	117.9	Hilic positive	(M+H)	HMDB0000870	0	0.497	-0.348	1.83506e-08
Cholines, Betaines, Carnitines, CoAs	Butyrylcarnitine	232.154	63.5	Hilic positive	(M+H)	HMDB0002013	0	0.504	-0.353	1.83506e-08
Amino acids and AA-derivatives	Proline	116.071	87.2	Hilic positive	(M+H)	HMDB0000162	0	0.494	-0.346	8.33851e-08
Carbohydrates	Xylose	149.046	20.3	18-C negative	(M-H)	HMDB0000283	0	0.478	-0.334	8.33851e-08
Amino acids and AA-derivatives	N6,N6,N6-Trimethyllysine	189.16	150.1	Hilic positive	(M+H)	HMDB0001325	2	0.441	-0.308	1.53519e-07
Cholines, Betaines, Carnitines, CoAs	Choline	104.107	64.7	Hilic positive	(M+H)	HMDB0000097	0	0.472	-0.33	3.12344e-07
Amino acids and AA-derivatives	N-Methyl-glutamate	162.076	115.4	Hilic positive	(M+H)	HMDB0000510	18	0.418	-0.293	3.75486e-07
Cholines, Betaines, Carnitines, CoAs	Acetylcarnitine	204.123	71.1	Hilic positive	(M+H)	HMDB00201	2	0.323	-0.226	3.8116e-07
Amino acids and AA-derivatives	Acetamidobutanoate	146.081	42.5	Hilic positive	(M+H)	HMDB0003681	1	0.407	-0.285	4.79433e-07
Amino acids and AA-derivatives	Ornithine	133.097	124.9	Hilic positive	(M+H)	HMDB0000214	1	0.45	-0.315	5.08546e-07
Lipids	FA 20:2 (Eicosadienoic acid)	307.264	238.3	18-C negative	(M-H)	HMDB05060	0	0.461	-0.322	5.08546e-07
Amino acids and AA-derivatives	Cystathionine	223.075	219.2	Hilic positive	(M+H)	HMDB0000099	7	0.444	-0.31	6.43055e-07
Amino acids and AA-derivatives	Citrulline	176.103	108.7	Hilic positive	(M+H)	HMDB0000904	0	0.402	-0.281	8.44988e-07
Amino acids and AA-derivatives	Guanidinoacetate	118.062	89.1	Hilic positive	(M+H)	HMDB0000128	0	0.411	-0.288	8.82133e-07
Amino acids and AA-derivatives	Hydroxylysine	163.108	145.5	Hilic positive	(M+H)	HMDB0000450	30	0.392	-0.274	1.15392e-06
Other	Methyl ecgonine	200.128	72.8	Hilic positive	(M+H)	HMDB0006406	1	0.435	-0.304	1.15392e-06
Amino acids and AA-derivatives	Cystine	241.031	232.5	Hilic positive	(M+H)	HMDB0000192	0	0.422	-0.295	1.5355e-06
Lipids	FA 20:1 (Gondoic acid)	309.28	255.4	18-C negative	(M-H)	HMDB0002231	1	0.436	-0.305	1.89343e-06
Lipids	FA 18:1 (Oleic acid)	281.248	234.9	18-C negative	(M-H)	HMDB00207	0	0.426	-0.298	2.8381e-06
Carbohydrates	Glucose	215.033	20.9	18-C negative	(M+Cl)	HMDB0000122	0	0.399	-0.279	3.12865e-06
Amino acids and AA-derivatives	2-Aminobutyrate	104.071	93.3	Hilic positive	(M+H)	HMDB0000452	0	0.375	-0.262	3.89349e-06
Lipids	FA 18:2 (Linoleic acid)	279.233	222	18-C negative	(M-H)	HMDB00673	2	0.423	-0.295	3.99674e-06
Organic acids and derivatives	beta-OH butyrate	103.04	22	18-C negative	(M-H)	HMDB0000357	0	0.426	-0.298	4.25698e-06
Carbohydrates	Glucosamine	180.087	119.9	Hilic positive	(M+H)	HMDB0001514	15	0.363	-0.254	4.55992e-06
Lipids	FA 16:0 (Palmitate)	255.233	231.4	18-C negative	(M-H)	HMDB00220	0	0.382	-0.267	4.55992e-06
Lipids	FA 14:0 (Myristate)	227.202	212.1	18-C negative	(M-H)	HMDB00806	6	0.38	-0.265	7.09348e-06
Organic acids and derivatives	Citric acid, Isocitric acid	191.02	19.3	18-C negative	(M-H)	HMDB0000094	1	0.406	-0.284	7.47983e-06
Organic acids and derivatives	Malic acid	133.014	20	18-C negative	(M-H)	HMDB0000156	1	0.366	-0.256	7.61892e-06
Lipids	FA 18:3 n-3 or n-6 (Linolenic acid)	277.217	210.7	18-C negative	(M-H)	HMDB01388	2	0.391	-0.274	8.39323e-06
Lipids	FA 20:3 (Homolinoleic acid)	305.248	226.4	18-C negative	(M-H)	HMDB0060039	0	0.411	-0.287	8.39323e-06
Vitamins and Cofactors	Pyridoxal (B6)	168.065	45.1	Hilic positive	(M+H)	HMDB0001545	8	0.367	-0.257	1.53322e-05
Amino acids and AA-derivatives	Asparagine	133.061	109.2	Hilic positive	(M+H)	HMDB0000168	0	0.329	-0.23	2.2118e-05
Amino acids and AA-derivatives	3-Methylhistidine	170.092	120	Hilic positive	(M+H)	HMDB0000479	2	0.397	-0.278	2.25575e-05
Lipids	FA 17:0	269.248	240.1	18-C negative	(M-H)	HMDB0002259	1	0.345	-0.241	2.35321e-05
Lipids	FA 18:0 (Stearic acid)	283.264	253.5	18-C negative	(M-H)	HMDB00827	0	0.383	-0.268	2.80194e-05
Lipids	FA 16:1 (Palmitoleic)	253.217	216.5	18-C negative	(M-H)	HMDB0003229	34	0.324	-0.226	4.67649e-05
Lipids	FA 12:0 (Laurate)	199.17	179.1	18-C negative	(M-H)	HMDB00638	7	0.235	-0.165	4.79978e-05
Lipids	FA 22:5 n-3 or n-5	329.248	221.8	18-C negative	(M-H)	HMDB0039133	0	0.378	-0.264	4.90191e-05
Amino acids and AA-derivatives	Methionine	150.058	70.5	Hilic positive	(M+H)	HMDB00696	0	0.368	-0.257	5.00632e-05
Lipids	FA 22:4 (Docosatetraenoic acid)	331.264	231.4	18-C negative	(M-H)	HMDB0002226	0	0.369	-0.258	5.16941e-05
Organic acids and derivatives	2-Methylhippurate	194.081	38.7	Hilic positive	(M+H)	HMDB0011723	1	0.259	-0.181	6.94541e-05
Cholines, Betaines, Carnitines, CoAs	Carnitine	162.112	87.1	Hilic positive	(M+H)	HMDB00062	0	0.333	-0.233	7.17126e-05
Amino acids and AA-derivatives	Acetyllysine	189.123	92.3	Hilic positive	(M+H)	HMDB0000446	0	0.302	-0.211	7.17875e-05
Cholines, Betaines, Carnitines, CoAs	Lauroylcarnitine	344.279	52.9	Hilic positive	(M+H)	HMDB0002250	3	0.333	-0.233	7.26404e-05
Amino acids and AA-derivatives	Tyrosine	182.081	71.9	Hilic positive	(M+H)	HMDB00158	0	0.356	-0.249	8.49922e-05
Cholines, Betaines, Carnitines, CoAs	Hexanoylcarnitine	260.185	60.4	Hilic positive	(M+H)	HMDB0000705	2	0.312	-0.218	8.5156e-05
Amino acids and AA-derivatives	5-Hydroxyindoleacetic acid	192.065	55	Hilic positive	(M+H)	HMDB0000763	0	0.275	-0.192	0.00014768
Amino acids and AA-derivatives	Pipecolate	130.086	76.2	Hilic positive	(M+H)	HMDB0000070	1	0.271	-0.19	0.000187854
Vitamins and Cofactors	1-Methylnicotinamide	137.071	73.1	Hilic positive	(M+H)	HMDB0000699	7	0.312	-0.218	0.000206146
Lipids	MG(14:0/0:0/0:0)	361.26	210.1	18-C negative	(M+CH3COO)	HMDB0011561	11	-0.144	0.101	0.000206146
Amino acids and AA-derivatives	Methyloxindole/Indolecarbinol	148.076	35.1	Hilic positive	(M+H)	HMDB0004186	1	0.301	-0.21	0.000237577
Other	Diisopropylphthalate	251.127	37.5	Hilic positive	(M+H)	-	1	0.332	-0.232	0.000237577
Organic acids and derivatives	alpha-Ketoglutarate (Oxoglutarate)	145.014	19.3	18-C negative	(M-H)	HMDB0000208	2	0.342	-0.239	0.000283538
Organic acids and derivatives	(Cis/Trans)-Aconitate	173.009	19.5	18-C negative	(M-H)	HMDB0000958	2	0.298	-0.208	0.000299298
Lipids	FA 20:4 (Arachidonic acid)	303.233	217.6	18-C negative	(M-H)	HMDB01043	6	0.324	-0.227	0.000299298
Organic acids and derivatives	Succinic acid, Methylmalonic acid	117.019	21	18-C negative	(M-H)	HMDB0000254	0	0.355	-0.248	0.000331934
Amino acids and AA-derivatives	Taurine	126.022	75.2	Hilic positive	(M+H)	HMDB00251	0	0.266	-0.186	0.000348905
Lipids	Cholesterol	369.352	37.1	Hilic positive	(M-H2O+H)	HMDB0000067	0	-0.307	0.215	0.000348905
Carbohydrates	Hexane hexol (Mannitol/Sorbitol)	205.068	70	Hilic positive	(M+Na)	HMDB0000247	2	0.328	-0.229	0.000407191
Organic acids and derivatives	alpha-Ketoisocaproate (Ketoleucine)	129.056	24.5	18-C negative	(M-H)	HMDB0000695	0	0.336	-0.235	0.000414329
Organic acids and derivatives	Methylparaben	153.055	39	Hilic positive	(M+H)	HMDB0032572	20	0.214	-0.15	0.000414329
Cholines, Betaines, Carnitines, CoAs	Decanoylcarnitine	316.248	55.9	Hilic positive	(M+H)	HMDB0000651	5	0.325	-0.227	0.000431927
Lipids	FA 6:0 (Caproate, Isocaproate, others)	115.076	27.5	18-C negative	(M-H)	HMDB0000535	0	0.318	-0.222	0.000441992
Amino acids and AA-derivatives	Octopamine, Dopamine	154.086	41.3	Hilic positive	(M+H)	HMDB0000073	0	0.319	-0.223	0.000505406
Organic acids and derivatives	Hippurate	180.065	38.7	Hilic positive	(M+H)	HMDB0000714	2	0.303	-0.212	0.000551476
Amino acids and AA-derivatives	Leucine, Isoleucine	132.102	58.9	Hilic positive	(M+H)	HMDB00687	0	0.265	-0.185	0.000714356
Lipids	FA 5:0 (Valerate, Isovalerate, others)	101.061	25.6	18-C negative	(M-H)	HMDB0000892	0	0.29	-0.203	0.000737237
Amino acids and AA-derivatives	Guanidinosuccinate	176.066	59.2	Hilic positive	(M+H)	HMDB0003157	0	0.296	-0.207	0.00074071
Organic acids and derivatives	Pyruvate	87.0088	20.7	18-C negative	(M-H)	HMDB0000243	0	0.315	-0.22	0.000771432
Organic acids and derivatives	Ethanolamine Phosphate	142.026	156.2	Hilic positive	(M+H)	HMDB0000224	11	0.28	-0.196	0.000839946
Organic acids and derivatives	Sorbate	113.06	36.9	Hilic positive	(M+H)	HMDB0029581	0	0.264	-0.184	0.00123035
Amino acids and AA-derivatives	Tyramine, Phenylethanolamine	138.091	40.7	Hilic positive	(M+H)	HMDB0000306	2	0.244	-0.17	0.001359
Vitamins and Cofactors	Trigonelline	138.055	94.2	Hilic positive	(M+H)	HMDB0000875	23	0.295	-0.206	0.001401
Organic acids and derivatives	Homovanillate	181.051	21.4	18-C negative	(M-H)	HMDB0000118	1	0.235	-0.164	0.00143206
Amino acids and AA-derivatives	Kynurenine	209.092	58.8	Hilic positive	(M+H)	HMDB0000684	0	0.25	-0.174	0.00154054
Vitamins and Cofactors	Pyridoxine (B6)	170.081	36.6	Hilic positive	(M+H)	HMDB0000239	3	0.26	-0.182	0.00184788
Organic acids and derivatives	Lactate	89.0244	21.7	18-C negative	(M-H)	HMDB0001311	0	0.292	-0.204	0.0019136
Vitamins and Cofactors	Pantothenic acid (B5)	220.118	42.3	Hilic positive	(M+H)	HMDB0000210	1	0.284	-0.198	0.0019136
Lipids	FA 20:0 (Arachidic acid)	311.296	278.6	18-C negative	(M-H)	HMDB0002212	0	0.221	-0.155	0.00193946
Amino acids and AA-derivatives	Creatinine	114.066	50.4	Hilic positive	(M+H)	HMDB00562	0	0.18	-0.126	0.00218904
Amino acids and AA-derivatives	Creatine Phosphate	212.043	125.7	Hilic positive	(M+H)	HMDB0001511	32	0.189	-0.132	0.00225534
Amino acids and AA-derivatives	Indoleacetate	174.056	25.7	18-C negative	(M-H)	HMDB0000197	3	0.149	-0.104	0.00230465
Organic acids and derivatives	2,4-Dihydroxybenzoate	153.019	22.7	18-C negative	(M-H)	HMDB0029666	17	0.25	-0.175	0.00306694
Organic acids and derivatives	Oxovaleric acid	115.04	22.8	18-C negative	(M-H)	HMDB0000019	0	0.27	-0.189	0.0031666
Amino acids and AA-derivatives	O-Acetylserine	148.06	99.3	Hilic positive	(M+H)	HMDB0003011	1	0.234	-0.164	0.00352897
Nitrogen bases, Nucleic acids, nucleosides, and nucleotides	Dihydrouracil (5, 6)	115.05	45.9	Hilic positive	(M+H)	HMDB0000076	3	0.142	-0.099	0.00374815
Lipids	Docosahexaenoic acid (FA 22:6)	327.233	214	18-C negative	(M-H)	HMDB02183	3	0.276	-0.193	0.00382695
Amino acids and AA-derivatives	Glutamine	147.076	108.3	Hilic positive	(M+H)	HMDB00641	0	0.255	-0.178	0.00401143
Organic acids and derivatives	Gluconic acid	195.051	19.2	18-C negative	(M-H)	HMDB0000625	0	0.281	-0.196	0.00401143
Vitamins and Cofactors	Alpha-Tocopherol	431.389	36.1	Hilic positive	(M+H)	HMDB0001893	5	-0.231	0.162	0.00401143
Lipids	Methyl jasmonate	225.149	36.5	Hilic positive	(M+H)	HMDB0036583	0	0.282	-0.197	0.00425844
Amino acids and AA-derivatives	Glutamate	146.046	19.8	18-C negative	(M-H)	HMDB0000148	0	0.239	-0.167	0.0050312
Amino acids and AA-derivatives	Kynurenic acid	190.05	56.7	Hilic positive	(M+H)	HMDB0000715	4	0.223	-0.156	0.00643794
Cholines, Betaines, Carnitines, CoAs	Octanoylcarnitine	288.217	58.4	Hilic positive	(M+H)	HMDB0000791	3	0.214	-0.15	0.00696922
Amino acids and AA-derivatives	Creatine	132.077	95.2	Hilic positive	(M+H)	HMDB00064	6	0.241	-0.168	0.0083514
Amino acids and AA-derivatives	Acetylphenylalanine	208.097	41	Hilic positive	(M+H)	HMDB0000512	19	0.258	-0.18	0.00948753
Nitrogen bases, Nucleic acids, nucleosides, and nucleotides	Urate	167.021	21.3	18-C negative	(M-H)	HMDB00289	0	0.261	-0.183	0.0104341
Vitamins and Cofactors	Pyridoxamine	169.097	43	Hilic positive	(M+H)	HMDB0001431	0	0.184	-0.129	0.0104341
Nitrogen bases, Nucleic acids, nucleosides, and nucleotides	Inosine diphosphate	427.007	18.5	18-C negative	(M-H)	HMDB0003335	7	0.107	-0.075	0.0114087
Amino acids and AA-derivatives	Histidine	154.062	24.7	18-C negative	(M-H)	HMDB00177	0	0.256	-0.179	0.0146607
Amino acids and AA-derivatives	Guanidinobutanote	146.092	43.2	Hilic positive	(M+H)	HMDB0003464	2	0.26	-0.182	0.0150306
Organic acids and derivatives	Hydroxyphenylpropionate	165.056	22.9	18-C negative	(M-H)	HMDB0033752	5	0.182	-0.127	0.0153562
Amino acids and AA-derivatives	Phenylalanine	166.086	57.3	Hilic positive	(M+H)	HMDB00159	0	0.175	-0.123	0.0156371
Amines	Benzylamine	108.081	45.8	Hilic positive	(M+H)	HMDB0033871	0	0.243	-0.17	0.0190725
Amino acids and AA-derivatives	Acetyltryptophan	247.108	41.3	Hilic positive	(M+H)	HMDB0013713	4	0.201	-0.141	0.0191554
Amines	Spermidine	146.165	120.3	Hilic positive	(M+H)	HMDB0001257	4	0.226	-0.158	0.0206823
Amines	Salsolinol	180.101	40.1	Hilic positive	(M+H)	HMDB0005199	11	0.136	-0.095	0.0236488
Lipids	Aldosterone	361.201	38.3	Hilic positive	(M+H)	HMDB0000037	23	0.161	-0.112	0.0236488
Cholines, Betaines, Carnitines, CoAs	LysoPC(O/P-16:1)	480.345	57.9	Hilic positive	(M+H)	HMDB10407	7	-0.201	0.14	0.0236488
Cholines, Betaines, Carnitines, CoAs	LysoPE(18:0)	482.324	48.2	Hilic positive	(M+H)	HMDB0011130	5	-0.223	0.156	0.0236488
Organic acids and derivatives	Mevalonic acid	147.066	14.6	18-C negative	(M-H)	HMDB0000227	2	0.124	-0.086	0.0266354
Amines	Quinoline	130.065	43.7	Hilic positive	(M+H)	HMDB0033731	1	0.194	-0.135	0.0288431
Cholines, Betaines, Carnitines, CoAs	Butyrobetaine	146.118	74.8	Hilic positive	(M+H)	HMDB0001161	2	0.195	-0.136	0.0354944
Lipids	Glycocholate	466.316	40.4	Hilic positive	(M+H)	HMDB0000138	14	0.231	-0.161	0.0369525
Organic acids and derivatives	2-Methylmaleate	129.019	19.9	18-C negative	(M-H)	HMDB0000634	1	0.201	-0.14	0.0420619
Lipids	FA 9:0	157.123	112.6	18-C negative	(M-H)	HMDB0000847	4	0.111	-0.077	0.046115
Amino acids and AA-derivatives	Agmatine	131.129	111	Hilic positive	(M+H)	HMDB0001432	1	0.138	-0.096	0.0471014
Amino acids and AA-derivatives	5-Hydroxytryptophan	221.092	70.8	Hilic positive	(M+H)	HMDB0000472	7	0.187	-0.131	0.0489485
Lipids	Cortisol	363.216	39.5	Hilic positive	(M+H)	HMDB0000063	2	0.179	-0.125	0.0541581
Amino acids and AA-derivatives	Ethyl indoleacetate	204.102	40.4	Hilic positive	(M+H)	-	37	0.116	-0.081	0.0604953
Organic acids and derivatives	Quinic acid	191.056	17.3	18-C negative	(M-H)	HMDB0003072	26	0.132	-0.093	0.0609249
Other	Cotinine	177.102	43.3	Hilic positive	(M+H)	HMDB0001046	27	-0.119	0.083	0.0622806
Other	Ecgonine	170.096	31.6	Hilic positive	(M+H)	HMDB0006548	0	0.196	-0.137	0.0649606
Cholines, Betaines, Carnitines, CoAs	LysoPC(16:0)	496.339	62	Hilic positive	(M+H)	HMDB10382	0	-0.188	0.131	0.0666301
Amino acids and AA-derivatives	Alanine	90.0549	71.4	Hilic positive	(M+H)	HMDB0000161	0	0.085	-0.059	0.0702195
Organic acids and derivatives	3-Phosphoglycerate	184.986	65	18-C negative	(M-H)	HMDB0000807	3	0.041	-0.029	0.0876381
Nitrogen bases, Nucleic acids, nucleosides, and nucleotides	Cytosine	112.051	53	Hilic positive	(M+H)	HMDB0000630	1	0.112	-0.078	0.094032
Nitrogen bases, Nucleic acids, nucleosides, and nucleotides	Adenosine diphosphate	426.022	16.6	18-C negative	(M-H)	HMDB0001341	12	0.108	-0.075	0.0977176
Amino acids and AA-derivatives	Methyl indoleacetate	190.086	40.8	Hilic positive	(M+H)	HMDB0029738	4	0.15	-0.105	0.105779
Amino acids and AA-derivatives	3-Methoxytyramine	168.102	40.5	Hilic positive	(M+H)	HMDB0000022	28	0.059	-0.041	0.121272
Amino acids and AA-derivatives	Indole ethanol (Tryptophanol)	162.091	34	Hilic positive	(M+H)	HMDB0003447	20	0.097	-0.068	0.136528
Lipids	25-hydroxycholesterol	385.346	35.5	Hilic positive	(M-H2O+H)	HMDB0006247	0	-0.058	0.04	0.13882
Other	Phthalic anhydride	149.023	36.5	Hilic positive	(M+H)	-	9	-0.179	0.125	0.150029
Organic acids and derivatives	Cinnamic acid	147.045	26.6	18-C negative	(M-H)	HMDB00567	0	0.118	-0.083	0.151775
Cholines, Betaines, Carnitines, CoAs	Butyrylcarnitine	232.154	39.6	Hilic positive	(M+H)	HMDB0002013	34	0.14	-0.098	0.163747
Amines	N-Acetylputrescine	131.118	67.2	Hilic positive	(M+H)	HMDB0002064	7	0.111	-0.077	0.164849
Amino acids and AA-derivatives	Indole 3-acetamide	175.087	30.4	Hilic positive	(M+H)	HMDB0029739	0	0.132	-0.092	0.168232
Cholines, Betaines, Carnitines, CoAs	Betaine	118.086	95.9	Hilic positive	(M+H)	HMDB00043	0	0.149	-0.104	0.170125
Organic acids and derivatives	Hydroxypyridine	96.0444	52.8	Hilic positive	(M+H)	HMDB0013751	7	0.15	-0.105	0.1823
Lipids	Sphingosine	300.29	36.1	Hilic positive	(M+H)	HMDB00252	7	0.154	-0.108	0.191725
Amino acids and AA-derivatives	Glycine	120.003	94.8	Hilic positive	(M+2Na-H)	HMDB0000123	0	0.082	-0.058	0.195869
Other	Caffeine	195.088	42.1	Hilic positive	(M+H)	HMDB01847	23	0.086	-0.06	0.195869
Amines	2-Quinolinecarboxylic acid	174.055	40.2	Hilic positive	(M+H)	HMDB0000842	6	0.068	-0.048	0.200541
Amino acids and AA-derivatives	Serine	106.05	81.2	Hilic positive	(M+H)	HMDB00187	1	-0.192	0.134	0.20793
Amines	Cadaverine	103.123	94.7	Hilic positive	(M+H)	HMDB0002322	0	0.085	-0.059	0.219562
Lipids	FA 7:0	129.092	47.6	18-C negative	(M-H)	HMDB0000666	1	0.09	-0.063	0.219562
Lipids	Sphinganine	302.305	34.9	Hilic positive	(M+H)	HMDB0000269	19	-0.096	0.067	0.220896
Amino acids and AA-derivatives	Indole-3-acetaldehyde	158.061	92.9	18-C negative	(M-H)	HMDB01190	3	-0.032	0.022	0.247637
Vitamins and Cofactors	Vitamin A (Retinol)	269.226	35.5	Hilic positive	(M-H2O+H)	HMDB0000305	0	0.083	-0.058	0.247637
Vitamins and Cofactors	Nicotinamide (B3)	123.055	45.6	Hilic positive	(M+H)	HMDB01406	1	0.062	-0.044	0.310882
Amino acids and AA-derivatives	Anserine	241.129	123.4	Hilic positive	(M+H)	HMDB0000194	33	0.058	-0.04	0.332789
Amino acids and AA-derivatives	Threonine, Homoserine	120.066	96.8	Hilic positive	(M+H)	HMDB0000167	0	0.063	-0.044	0.339293
Vitamins and Cofactors	Nicotinate (B3)	124.039	19.5	Hilic positive	(M+H)	HMDB0001488	3	-0.057	0.04	0.369183
Other	Dimethylphenylenediamine	137.107	38.7	Hilic positive	(M+H)	-	3	-0.0007066	0.000494	0.369183
Amines	Putrescine	89.1073	32.9	Hilic positive	(M+H)	HMDB0001414	0	0.063	-0.044	0.449947
Carbohydrates	Disaccharide (Lactose)	365.105	98.8	Hilic positive	(M+Na)	HMDB0000186	20	-0.076	0.053	0.460489
Amino acids and AA-derivatives	Tryptophan	203.083	26.6	18-C negative	(M-H)	HMDB0030396	0	0.093	-0.065	0.469632
Lipids	Cortexolone	347.221	37.9	Hilic positive	(M+H)	HMDB0000015	27	0.044	-0.031	0.50659
Carbohydrates	2-Deoxyglucose	199.038	21.2	18-C negative	(M+Cl)	HMDB0062477	0	-0.107	0.075	0.55147
Amino acids and AA-derivatives	N-Methyl-D-aspartate	148.06	72.3	Hilic positive	(M+H)	HMDB0002393	5	-0.039	0.027	0.579559
Amino acids and AA-derivatives	Lysine	145.098	87.7	18-C negative	(M-H)	HMDB00182	11	-0.094	0.066	0.587738
Organic acids and derivatives	Aminohydroxybenzoate	154.05	50.4	Hilic positive	(M+H)	HMDB0001476	26	0.039	-0.027	0.587738
Vitamins and Cofactors	Retinoic acid	299.202	202.1	18-C negative	(M-H)	HMDB0001852	1	0.035	-0.024	0.592668
Other	Pirimicarb	239.149	43.2	Hilic positive	(M+H)	-	15	-0.077	0.054	0.618794
Other	PFOA	412.966	40.1	18-C negative	(M-H)	HMDB0059587	0	-0.017	0.012	0.628028
Amino acids and AA-derivatives	Hypotaurine	110.027	102.8	Hilic positive	(M+H)	HMDB0000965	2	0.007	-0.005	0.645083
Organic acids and derivatives	Benzoate	121.029	61.8	18-C negative	(M-H)	HMDB01870	3	-0.071	0.049	0.645083
Other	PFDA	512.96	154	18-C negative	(M-H)	HMDB0061738	39	-0.004	0.003	0.645083
Carbohydrates	Glucosamine 6-phosphate	260.053	253	Hilic positive	(M+H)	HMDB0001254	39	-0.078	0.055	0.673813
Other	Theophyline	181.072	45.5	Hilic positive	(M+H)	HMDB01860	11	-0.081	0.057	0.722994
Nitrogen bases, Nucleic acids, nucleosides, and nucleotides	Hypoxanthine	137.046	54.6	Hilic positive	(M+H)	HMDB00157	9	0.034	-0.024	0.751279
Organic acids and derivatives	Glyceric acid	105.019	19.4	18-C negative	(M-H)	HMDB0000139	1	0.122	-0.085	0.754316
Nitrogen bases, Nucleic acids, nucleosides, and nucleotides	5-Methylcytosine	126.066	25.1	Hilic positive	(M+H)	HMDB0002894	7	0.01	-0.007	0.769984
Organic acids and derivatives	2-Phenylacetate	135.045	18.9	18-C negative	(M-H)	HMDB00209	0	0.07	-0.049	0.874024
Cholines, Betaines, Carnitines, CoAs	LysoPC(14:0)	468.308	64.7	Hilic positive	(M+H)	HMDB0010379	21	-0.016	0.011	0.923298
Other	Nicotine	163.123	62.4	Hilic positive	(M+H)	HMDB0001934	11	-0.017	0.012	0.94066
Amines	Phenethylamine	122.096	45.2	Hilic positive	(M+H)	HMDB0012275	22	-0.026	0.018	0.96906
Amino acids and AA-derivatives	N-Acetylleucine	174.113	38.4	Hilic positive	(M+H)	HMDB0011756	40	-0.045	0.031	0.973115
