# Supplementary material for: Unsupervised Hierarchical Clustering of Head and Neck Cancer Patients by Pre-Treatment Plasma Metabolomics Creates Prognostic Metabolic Subtypes
Source: Cancers (Basel). 2023 Jun 14;15(12):3184. doi: 10.3390/cancers15123184 (PMC10296258; doi:10.3390/cancers15123184)
Supplement: Supplementary file 1 [file cancers-15-03184-s001.zip › Table S3.xlsx]

## Sheet: correlation_table
Table S3. Pearson's correlation table of 186 metabolites
	Oxovaleric acid	alpha-Ketoisocaproate (Ketoleucine)	Acetoacetate	beta-OH butyrate	Docosahexaenoic acid (FA 22:6)	FA 20:4 (Arachidonic acid)	FA 20:3 (Homolinoleic acid)	FA 22:5 n-3 or n-5	FA 22:4 (Docosatetraenoic acid)	FA 18:3 n-3 or n-6 (Linolenic acid)	FA 20:1 (Gondoic acid)	FA 18:2 (Linoleic acid)	FA 18:1 (Oleic acid)	FA 20:2 (Eicosadienoic acid)	FA 18:0 (Stearic acid)	FA 16:0 (Palmitate)	FA 17:0	FA 16:1 (Palmitoleic)	FA 14:0 (Myristate)	FA 6:0 (Caproate, Isocaproate, others)	Acetylcarnitine	Decanoylcarnitine	Lauroylcarnitine	Hexanoylcarnitine	Octanoylcarnitine	FA 20:0 (Arachidic acid)	FA 12:0 (Laurate)	LysoPC(O/P-16:1)	LysoPC(16:0)	LysoPC(14:0)	LysoPE(18:0)	Serine	Disaccharide (Lactose)	N-Methyl-D-aspartate	Sphinganine	Nicotine	Cotinine	Pirimicarb	5-Methylcytosine	Benzoate	Nicotinate (B3)	Cholesterol	Alpha-Tocopherol	Vitamin A (Retinol)	Indole-3-acetaldehyde	Phthalic anhydride	Sphingosine	MG(14:0/0:0/0:0)	Hypoxanthine
Oxovaleric acid	1	0.67683	0.46075	0.59682	0.26743	0.23682	0.36389	0.35798	0.31502	0.23582	0.27814	0.28974	0.27379	0.29087	0.31979	0.29123	0.24768	0.24798	0.27007	0.15652	0.22145	0.18116	0.22834	0.14689	0.1756	0.26741	0.14908	-0.21851	-0.065231	0.081468	-0.098733	-0.083872	0.024267	0.044409	0.01377	-0.064213	-0.087341	-0.14705	-0.062514	-0.065062	-0.0040904	0.020092	-0.12149	0.16561	0.12269	-0.038941	0.10461	-0.068335	0.09705
alpha-Ketoisocaproate (Ketoleucine)	0.67683	1	0.42545	0.57085	0.18339	0.17051	0.21984	0.25199	0.22085	0.15245	0.20255	0.16815	0.16882	0.17926	0.22802	0.20487	0.1484	0.1871	0.19564	0.20457	0.14844	0.077731	0.17996	0.10978	0.070776	0.15553	0.051163	-0.0043607	0.085513	0.15135	-0.0084339	-0.13557	-0.080425	0.010363	0.028852	-0.054615	-0.10159	-0.029274	-0.10247	-0.023649	-0.024543	0.067992	-0.15152	0.19924	0.21427	0.07937	0.069321	-0.00089632	0.036157
Acetoacetate	0.46075	0.42545	1	0.67989	0.26001	0.2259	0.35063	0.31672	0.35651	0.27955	0.39587	0.34504	0.35562	0.39528	0.37471	0.30329	0.33195	0.28336	0.23404	0.20229	0.4077	0.24254	0.29402	0.2717	0.19546	0.22441	0.14214	-0.24556	-0.21102	-0.10582	-0.10253	-0.041507	0.050886	-0.018357	-0.081261	-0.10699	-0.084431	-0.027497	0.045822	0.015466	0.026112	-0.049075	-0.10376	0.006156	-0.077462	-0.11976	0.050218	-0.17074	0.018528
beta-OH butyrate	0.59682	0.57085	0.67989	1	0.44822	0.43484	0.51136	0.52274	0.5533	0.44845	0.61736	0.5505	0.56699	0.57064	0.57476	0.50193	0.46967	0.46712	0.4658	0.25165	0.4382	0.37859	0.44633	0.40096	0.34562	0.27818	0.27537	-0.20551	-0.18212	-0.14931	-0.20645	-0.084378	-0.091698	0.0073116	-0.0011696	-0.15892	-0.15772	-0.093674	-0.037597	-0.084368	-0.0016588	0.047772	-0.043843	0.11316	0.056792	0.0039109	0.16713	-0.096286	0.012465
Docosahexaenoic acid (FA 22:6)	0.26743	0.18339	0.26001	0.44822	1	0.70202	0.72084	0.875	0.71386	0.65309	0.71849	0.71373	0.71099	0.71571	0.68359	0.60253	0.58075	0.59922	0.59298	0.2066	0.21428	0.52352	0.42035	0.39812	0.47799	0.33542	0.35173	-0.050813	-0.11421	-0.061012	-0.26418	-0.1271	-0.20177	-0.13344	-0.081224	-0.13468	-0.20665	0.068848	-0.049137	-0.19642	-0.085242	0.070844	-0.14472	0.17175	0.098486	0.10611	0.27048	0.12461	0.11426
FA 20:4 (Arachidonic acid)	0.23682	0.17051	0.2259	0.43484	0.70202	1	0.82741	0.80677	0.81801	0.63146	0.70663	0.69066	0.68447	0.72918	0.65148	0.58757	0.54422	0.52855	0.5267	0.28065	0.28107	0.48718	0.4012	0.38403	0.39458	0.27209	0.29591	-0.042477	-0.1703	-0.13603	-0.2836	-0.11653	-0.13574	-0.072642	-0.088666	0.071228	-0.16645	-0.035746	-0.0072637	-0.19086	-0.1444	-0.0050312	-0.13068	0.15905	0.04725	0.075301	0.33256	0.37231	0.04423
FA 20:3 (Homolinoleic acid)	0.36389	0.21984	0.35063	0.51136	0.72084	0.82741	1	0.90192	0.90271	0.76839	0.79353	0.85278	0.81418	0.87425	0.76125	0.71599	0.66653	0.64589	0.64028	0.34713	0.33786	0.53871	0.48618	0.38114	0.41754	0.36295	0.39872	-0.1334	-0.21131	-0.054421	-0.26384	-0.17181	-0.13324	-0.087863	-0.1855	-0.029756	-0.15214	-0.024122	-0.011543	-0.17992	-0.080526	0.0073275	-0.13736	0.163	0.018962	0.034848	0.24271	0.13035	0.096009
FA 22:5 n-3 or n-5	0.35798	0.25199	0.31672	0.52274	0.875	0.80677	0.90192	1	0.90811	0.75209	0.81426	0.83675	0.83055	0.8707	0.77813	0.7224	0.66303	0.73317	0.6805	0.32069	0.34747	0.60702	0.53503	0.46563	0.50727	0.3282	0.4062	-0.074838	-0.11909	-0.05588	-0.26452	-0.16626	-0.16929	-0.13817	-0.17523	-0.086087	-0.16798	0.019471	-0.072943	-0.21447	-0.085626	0.064414	-0.15666	0.20678	0.067717	0.12039	0.28126	0.071822	0.1156
FA 22:4 (Docosatetraenoic acid)	0.31502	0.22085	0.35651	0.5533	0.71386	0.81801	0.90271	0.90811	1	0.68061	0.7992	0.79835	0.80205	0.87905	0.7273	0.6741	0.62245	0.68686	0.60117	0.32195	0.38883	0.6252	0.55772	0.50524	0.52707	0.24296	0.35989	-0.09826	-0.18821	-0.13355	-0.27887	-0.16874	-0.13675	-0.13034	-0.15676	-0.078717	-0.14624	0.010558	-0.065493	-0.14974	-0.075638	0.026444	-0.1029	0.16036	-0.0029133	0.057388	0.27126	0.025363	0.060371
FA 18:3 n-3 or n-6 (Linolenic acid)	0.23582	0.15245	0.27955	0.44845	0.65309	0.63146	0.76839	0.75209	0.68061	1	0.80761	0.92575	0.82742	0.78801	0.73779	0.67384	0.584	0.6853	0.61652	0.29335	0.32438	0.42409	0.35449	0.35471	0.34944	0.48267	0.36357	-0.12579	-0.23879	-0.087824	-0.21433	-0.11299	-0.10344	-0.04084	-0.19553	-0.083982	-0.11173	-0.11593	-0.031047	-0.16443	-0.028392	0.040914	-0.14075	0.10882	0.079334	0.06076	0.19487	0.085453	0.16853
FA 20:1 (Gondoic acid)	0.27814	0.20255	0.39587	0.61736	0.71849	0.70663	0.79353	0.81426	0.7992	0.80761	1	0.88348	0.94504	0.90994	0.84835	0.76078	0.69171	0.76555	0.71469	0.25924	0.3971	0.55329	0.49125	0.51537	0.47449	0.47715	0.43374	-0.15175	-0.22598	-0.12311	-0.2393	-0.1487	-0.14946	-0.12885	-0.17437	-0.13584	-0.14785	-0.047217	-0.068878	-0.13886	-0.055252	0.042564	-0.087331	0.11697	0.086992	0.11007	0.24921	0.018328	0.078475
FA 18:2 (Linoleic acid)	0.28974	0.16815	0.34504	0.5505	0.71373	0.69066	0.85278	0.83675	0.79835	0.92575	0.88348	1	0.92106	0.9042	0.84154	0.79258	0.71611	0.76429	0.71731	0.27995	0.37132	0.56432	0.49661	0.4462	0.47825	0.4686	0.41718	-0.14341	-0.2801	-0.12901	-0.25564	-0.14289	-0.14821	-0.10802	-0.21565	-0.11783	-0.15696	-0.09011	-0.045823	-0.1816	-0.045043	0.00079902	-0.16738	0.043065	0.045164	0.05012	0.20866	0.025227	0.14612
FA 18:1 (Oleic acid)	0.27379	0.16882	0.35562	0.56699	0.71099	0.68447	0.81418	0.83055	0.80205	0.82742	0.94504	0.92106	1	0.91802	0.89859	0.87778	0.79617	0.81535	0.80092	0.24943	0.43984	0.57354	0.53624	0.47987	0.47148	0.45748	0.47624	-0.16362	-0.24802	-0.0983	-0.23124	-0.15698	-0.17443	-0.12118	-0.21433	-0.12671	-0.16379	-0.045532	-0.066258	-0.16811	-0.071811	-0.017034	-0.14351	0.071434	0.040968	0.068998	0.19927	-0.039186	0.051532
FA 20:2 (Eicosadienoic acid)	0.29087	0.17926	0.39528	0.57064	0.71571	0.72918	0.87425	0.8707	0.87905	0.78801	0.90994	0.9042	0.91802	1	0.82763	0.76567	0.69972	0.76687	0.68876	0.28848	0.44567	0.6105	0.54456	0.47336	0.51015	0.35254	0.42575	-0.12829	-0.24282	-0.12993	-0.25086	-0.16109	-0.14294	-0.13717	-0.18299	-0.10733	-0.13392	-0.025142	-0.033734	-0.15522	-0.045616	-0.016083	-0.15209	0.075775	-0.018187	0.081544	0.23674	-0.025114	0.094862
FA 18:0 (Stearic acid)	0.31979	0.22802	0.37471	0.57476	0.68359	0.65148	0.76125	0.77813	0.7273	0.73779	0.84835	0.84154	0.89859	0.82763	1	0.87716	0.83213	0.71506	0.80916	0.24322	0.40023	0.49035	0.51518	0.41146	0.39858	0.52272	0.52618	-0.13296	-0.20285	0.0052204	-0.17767	-0.12415	-0.12853	-0.041683	-0.1578	-0.046899	-0.092186	-0.0051246	-0.069034	-0.20502	-0.10174	-0.026998	-0.23308	0.075949	0.062279	0.047593	0.17561	-0.0093031	0.038678
FA 16:0 (Palmitate)	0.29123	0.20487	0.30329	0.50193	0.60253	0.58757	0.71599	0.7224	0.6741	0.67384	0.76078	0.79258	0.87778	0.76567	0.87716	1	0.88693	0.73949	0.84122	0.23307	0.36776	0.46649	0.49004	0.37711	0.36258	0.38591	0.47358	-0.16519	-0.20191	0.012228	-0.1623	-0.16876	-0.10865	-0.088012	-0.20916	-0.068081	-0.13739	-0.015586	-0.032078	-0.1836	-0.08309	-0.08233	-0.23439	0.040131	0.03101	0.071448	0.12065	-0.028943	0.023281
FA 17:0	0.24768	0.1484	0.33195	0.46967	0.58075	0.54422	0.66653	0.66303	0.62245	0.584	0.69171	0.71611	0.79617	0.69972	0.83213	0.88693	1	0.67707	0.82283	0.18427	0.30422	0.43406	0.4402	0.34377	0.36627	0.36389	0.4686	-0.15941	-0.20497	0.0041558	-0.15934	-0.15782	-0.11892	-0.093591	-0.11373	-0.045605	-0.087985	0.045737	0.015092	-0.1242	-0.11329	-0.070597	-0.19232	0.027112	-0.025354	0.061898	0.16058	-0.038794	0.053451
FA 16:1 (Palmitoleic)	0.24798	0.1871	0.28336	0.46712	0.59922	0.52855	0.64589	0.73317	0.68686	0.6853	0.76555	0.76429	0.81535	0.76687	0.71506	0.73949	0.67707	1	0.78056	0.22979	0.3766	0.49498	0.44573	0.44447	0.39951	0.28972	0.39521	-0.1194	-0.11454	0.0053989	-0.16261	-0.15164	-0.075603	-0.070229	-0.14244	-0.066069	-0.018078	0.029005	-0.11847	-0.13481	-0.06483	0.028114	-0.075471	0.13856	0.05831	0.19703	0.29436	-0.093524	0.10969
FA 14:0 (Myristate)	0.27007	0.19564	0.23404	0.4658	0.59298	0.5267	0.64028	0.6805	0.60117	0.61652	0.71469	0.71731	0.80092	0.68876	0.80916	0.84122	0.82283	0.78056	1	0.27993	0.26407	0.43854	0.48977	0.3559	0.32539	0.34195	0.59829	-0.14695	-0.10692	0.11867	-0.11068	-0.23408	-0.17397	-0.13794	-0.16313	-0.077374	-0.099694	0.027198	-0.096667	-0.201	-0.081364	-0.041766	-0.18624	0.12667	0.12486	0.10346	0.14865	-0.08531	-0.01467
FA 6:0 (Caproate, Isocaproate, others)	0.15652	0.20457	0.20229	0.25165	0.2066	0.28065	0.34713	0.32069	0.32195	0.29335	0.25924	0.27995	0.24943	0.28848	0.24322	0.23307	0.18427	0.22979	0.27993	1	0.29288	0.18626	0.30548	0.13379	0.086008	0.074358	0.22075	-0.04766	-0.049524	0.10279	-0.070796	-0.090653	-0.016579	-0.087811	0.0088433	-0.0073721	-0.022087	-0.064777	-0.16532	-0.039022	-0.15583	-0.016879	-0.053079	0.085891	-0.006488	0.032145	0.12412	-0.0058448	0.041721
Acetylcarnitine	0.22145	0.14844	0.4077	0.4382	0.21428	0.28107	0.33786	0.34747	0.38883	0.32438	0.3971	0.37132	0.43984	0.44567	0.40023	0.36776	0.30422	0.3766	0.26407	0.29288	1	0.36448	0.5033	0.34428	0.26089	0.078467	0.34084	-0.13688	-0.24625	-0.18639	-0.21811	0.075753	0.048568	0.0097875	-0.00027326	0.020279	0.032221	-0.037731	-0.037233	-0.019469	-0.036711	-0.05564	-0.084784	0.030025	-0.25179	-0.032824	0.069077	-0.12704	0.036439
Decanoylcarnitine	0.18116	0.077731	0.24254	0.37859	0.52352	0.48718	0.53871	0.60702	0.6252	0.42409	0.55329	0.56432	0.57354	0.6105	0.49035	0.46649	0.43406	0.49498	0.43854	0.18626	0.36448	1	0.73801	0.64135	0.81973	0.12736	0.23418	-0.12136	-0.24186	-0.27818	-0.26641	-0.063188	-0.2154	-0.17444	-0.21772	-0.053012	-0.044021	-0.083919	0.0059096	-0.069241	-0.075542	0.13668	-0.038851	-0.0024633	-0.085348	0.076962	0.075496	-0.13264	0.013131
Lauroylcarnitine	0.22834	0.17996	0.29402	0.44633	0.42035	0.4012	0.48618	0.53503	0.55772	0.35449	0.49125	0.49661	0.53624	0.54456	0.51518	0.49004	0.4402	0.44573	0.48977	0.30548	0.5033	0.73801	1	0.55508	0.63673	0.084584	0.38707	-0.1442	-0.19438	-0.14578	-0.26014	-0.068692	-0.16833	-0.196	-0.12795	-0.077236	0.0032216	-0.021465	-0.047955	-0.12137	-0.096196	0.031058	-0.11911	0.03736	-0.037048	0.11206	0.073635	-0.15339	-0.028565
Hexanoylcarnitine	0.14689	0.10978	0.2717	0.40096	0.39812	0.38403	0.38114	0.46563	0.50524	0.35471	0.51537	0.4462	0.47987	0.47336	0.41146	0.37711	0.34377	0.44447	0.3559	0.13379	0.34428	0.64135	0.55508	1	0.72931	0.13444	0.23664	-0.2158	-0.18734	-0.22873	-0.29129	-0.055331	-0.14387	-0.10045	-0.10521	-0.083585	0.012083	-0.083763	-0.012316	-0.090679	-0.026601	0.054041	-0.061629	0.11603	-0.060836	0.082911	0.19577	-0.073294	0.10212
Octanoylcarnitine	0.1756	0.070776	0.19546	0.34562	0.47799	0.39458	0.41754	0.50727	0.52707	0.34944	0.47449	0.47825	0.47148	0.51015	0.39858	0.36258	0.36627	0.39951	0.32539	0.086008	0.26089	0.81973	0.63673	0.72931	1	0.15464	0.18227	-0.16207	-0.21981	-0.29669	-0.29336	-0.048514	-0.23279	-0.090933	-0.1636	-0.1364	-0.048436	-0.12104	-0.0084031	-0.037393	-0.035053	0.18839	-0.016301	0.021552	-0.061698	0.11903	0.15528	-0.058766	0.11043
FA 20:0 (Arachidic acid)	0.26741	0.15553	0.22441	0.27818	0.33542	0.27209	0.36295	0.3282	0.24296	0.48267	0.47715	0.4686	0.45748	0.35254	0.52272	0.38591	0.36389	0.28972	0.34195	0.074358	0.078467	0.12736	0.084584	0.13444	0.15464	1	0.2342	-0.12471	-0.16724	-0.0082794	-0.065005	-0.029771	-0.036453	0.08833	-0.13688	0.0071232	-0.063984	-0.17056	-0.10647	-0.099715	-0.10155	0.047782	-0.068035	0.034047	0.17958	-0.033935	0.10272	0.1621	0.0888
FA 12:0 (Laurate)	0.14908	0.051163	0.14214	0.27537	0.35173	0.29591	0.39872	0.4062	0.35989	0.36357	0.43374	0.41718	0.47624	0.42575	0.52618	0.47358	0.4686	0.39521	0.59829	0.22075	0.34084	0.23418	0.38707	0.23664	0.18227	0.2342	1	-0.15921	-0.12544	0.15112	-0.11802	-0.10647	-0.088067	-0.049746	-0.00061903	-0.0029836	0.0093774	0.038044	-0.050985	-0.16369	-0.039766	-0.0014795	-0.11472	0.043166	0.001351	-0.0029186	0.089149	-0.14862	-0.10638
LysoPC(O/P-16:1)	-0.21851	-0.0043607	-0.24556	-0.20551	-0.050813	-0.042477	-0.1334	-0.074838	-0.09826	-0.12579	-0.15175	-0.14341	-0.16362	-0.12829	-0.13296	-0.16519	-0.15941	-0.1194	-0.14695	-0.04766	-0.13688	-0.12136	-0.1442	-0.2158	-0.16207	-0.12471	-0.15921	1	0.51048	0.12953	0.22818	0.10264	-0.070373	-0.11186	-0.0014509	0.12982	0.018477	0.13281	0.099669	0.009278	-0.14408	0.03033	0.027759	0.1335	0.19792	0.095155	-0.071128	0.17599	0.046073
LysoPC(16:0)	-0.065231	0.085513	-0.21102	-0.18212	-0.11421	-0.1703	-0.21131	-0.11909	-0.18821	-0.23879	-0.22598	-0.2801	-0.24802	-0.24282	-0.20285	-0.20191	-0.20497	-0.11454	-0.10692	-0.049524	-0.24625	-0.24186	-0.19438	-0.18734	-0.21981	-0.16724	-0.12544	0.51048	1	0.39347	0.43532	0.12798	-0.025765	0.016932	0.049526	0.072966	0.021228	0.11749	0.025211	0.033241	-0.082737	0.23778	0.20453	0.52041	0.2747	0.13826	0.15845	0.083617	-0.011368
LysoPC(14:0)	0.081468	0.15135	-0.10582	-0.14931	-0.061012	-0.13603	-0.054421	-0.05588	-0.13355	-0.087824	-0.12311	-0.12901	-0.0983	-0.12993	0.0052204	0.012228	0.0041558	0.0053989	0.11867	0.10279	-0.18639	-0.27818	-0.14578	-0.22873	-0.29669	-0.0082794	0.15112	0.12953	0.39347	1	0.29997	-0.18166	0.083735	0.012952	0.037926	0.052154	0.092705	0.031257	-0.034565	0.080803	-0.060917	-0.072873	-0.098226	0.14786	0.058827	0.11588	0.00032268	-0.071913	-0.030208
LysoPE(18:0)	-0.098733	-0.0084339	-0.10253	-0.20645	-0.26418	-0.2836	-0.26384	-0.26452	-0.27887	-0.21433	-0.2393	-0.25564	-0.23124	-0.25086	-0.17767	-0.1623	-0.15934	-0.16261	-0.11068	-0.070796	-0.21811	-0.26641	-0.26014	-0.29129	-0.29336	-0.065005	-0.11802	0.22818	0.43532	0.29997	1	0.041764	0.0052521	0.083406	0.087724	-0.01331	0.026204	0.0063692	0.015209	-0.0075704	0.21215	0.037079	0.025423	0.054608	0.030192	0.012117	-0.03367	-0.11863	-0.066381
Serine	-0.083872	-0.13557	-0.041507	-0.084378	-0.1271	-0.11653	-0.17181	-0.16626	-0.16874	-0.11299	-0.1487	-0.14289	-0.15698	-0.16109	-0.12415	-0.16876	-0.15782	-0.15164	-0.23408	-0.090653	0.075753	-0.063188	-0.068692	-0.055331	-0.048514	-0.029771	-0.10647	0.10264	0.12798	-0.18166	0.041764	1	0.12044	0.28049	0.15206	0.014666	0.090282	0.047203	0.050592	-0.056495	0.026425	0.22478	0.22053	0.079632	-0.070346	0.016184	0.034621	0.064413	0.051039
Disaccharide (Lactose)	0.024267	-0.080425	0.050886	-0.091698	-0.20177	-0.13574	-0.13324	-0.16929	-0.13675	-0.10344	-0.14946	-0.14821	-0.17443	-0.14294	-0.12853	-0.10865	-0.11892	-0.075603	-0.17397	-0.016579	0.048568	-0.2154	-0.16833	-0.14387	-0.23279	-0.036453	-0.088067	-0.070373	-0.025765	0.083735	0.0052521	0.12044	1	0.20151	0.1735	0.11998	0.14062	0.022618	0.008593	0.00053443	-0.1014	-0.051545	0.021597	-0.018798	-0.040479	0.032839	0.12578	0.090146	0.1516
N-Methyl-D-aspartate	0.044409	0.010363	-0.018357	0.0073116	-0.13344	-0.072642	-0.087863	-0.13817	-0.13034	-0.04084	-0.12885	-0.10802	-0.12118	-0.13717	-0.041683	-0.088012	-0.093591	-0.070229	-0.13794	-0.087811	0.0097875	-0.17444	-0.196	-0.10045	-0.090933	0.08833	-0.049746	-0.11186	0.016932	0.012952	0.083406	0.28049	0.20151	1	0.17755	0.089953	0.13496	0.082566	-0.018931	-0.027871	-0.028972	0.049226	0.048481	0.068154	-0.068496	-0.048355	0.1416	0.16997	0.25021
Sphinganine	0.01377	0.028852	-0.081261	-0.0011696	-0.081224	-0.088666	-0.1855	-0.17523	-0.15676	-0.19553	-0.17437	-0.21565	-0.21433	-0.18299	-0.1578	-0.20916	-0.11373	-0.14244	-0.16313	0.0088433	-0.00027326	-0.21772	-0.12795	-0.10521	-0.1636	-0.13688	-0.00061903	-0.0014509	0.049526	0.037926	0.087724	0.15206	0.1735	0.17755	1	-0.045539	0.13593	0.047078	-0.0035443	-0.0855	-0.084756	0.045469	0.16383	0.09734	-0.026532	0.060383	0.33762	0.15981	0.24994
Nicotine	-0.064213	-0.054615	-0.10699	-0.15892	-0.13468	0.071228	-0.029756	-0.086087	-0.078717	-0.083982	-0.13584	-0.11783	-0.12671	-0.10733	-0.046899	-0.068081	-0.045605	-0.066069	-0.077374	-0.0073721	0.020279	-0.053012	-0.077236	-0.083585	-0.1364	0.0071232	-0.0029836	0.12982	0.072966	0.052154	-0.01331	0.014666	0.11998	0.089953	-0.045539	1	0.50038	0.10184	0.089773	0.014751	-0.030369	0.035338	-0.11551	-0.042689	-0.078588	-0.056343	-0.0064178	0.17953	-0.051641
Cotinine	-0.087341	-0.10159	-0.084431	-0.15772	-0.20665	-0.16645	-0.15214	-0.16798	-0.14624	-0.11173	-0.14785	-0.15696	-0.16379	-0.13392	-0.092186	-0.13739	-0.087985	-0.018078	-0.099694	-0.022087	0.032221	-0.044021	0.0032216	0.012083	-0.048436	-0.063984	0.0093774	0.018477	0.021228	0.092705	0.026204	0.090282	0.14062	0.13496	0.13593	0.50038	1	0.13151	0.011582	0.031714	-0.017647	0.13652	-0.044202	-0.086444	-0.015024	0.19029	0.1284	-0.092234	0.14662
Pirimicarb	-0.14705	-0.029274	-0.027497	-0.093674	0.068848	-0.035746	-0.024122	0.019471	0.010558	-0.11593	-0.047217	-0.09011	-0.045532	-0.025142	-0.0051246	-0.015586	0.045737	0.029005	0.027198	-0.064777	-0.037731	-0.083919	-0.021465	-0.083763	-0.12104	-0.17056	0.038044	0.13281	0.11749	0.031257	0.0063692	0.047203	0.022618	0.082566	0.047078	0.10184	0.13151	1	0.060052	0.057488	-0.044507	0.0018213	-0.048439	-0.066799	-0.04276	-0.0006524	0.064041	-0.0073858	0.038758
5-Methylcytosine	-0.062514	-0.10247	0.045822	-0.037597	-0.049137	-0.0072637	-0.011543	-0.072943	-0.065493	-0.031047	-0.068878	-0.045823	-0.066258	-0.033734	-0.069034	-0.032078	0.015092	-0.11847	-0.096667	-0.16532	-0.037233	0.0059096	-0.047955	-0.012316	-0.0084031	-0.10647	-0.050985	0.099669	0.025211	-0.034565	0.015209	0.050592	0.008593	-0.018931	-0.0035443	0.089773	0.011582	0.060052	1	0.075823	0.032523	-0.077394	-0.032062	-0.02617	-0.057765	-0.095138	-0.02203	0.13998	0.12952
Benzoate	-0.065062	-0.023649	0.015466	-0.084368	-0.19642	-0.19086	-0.17992	-0.21447	-0.14974	-0.16443	-0.13886	-0.1816	-0.16811	-0.15522	-0.20502	-0.1836	-0.1242	-0.13481	-0.201	-0.039022	-0.019469	-0.069241	-0.12137	-0.090679	-0.037393	-0.099715	-0.16369	0.009278	0.033241	0.080803	-0.0075704	-0.056495	0.00053443	-0.027871	-0.0855	0.014751	0.031714	0.057488	0.075823	1	0.080894	0.10279	0.1221	0.021161	-0.090233	0.12755	-0.10302	-0.0066792	0.083882
Nicotinate (B3)	-0.0040904	-0.024543	0.026112	-0.0016588	-0.085242	-0.1444	-0.080526	-0.085626	-0.075638	-0.028392	-0.055252	-0.045043	-0.071811	-0.045616	-0.10174	-0.08309	-0.11329	-0.06483	-0.081364	-0.15583	-0.036711	-0.075542	-0.096196	-0.026601	-0.035053	-0.10155	-0.039766	-0.14408	-0.082737	-0.060917	0.21215	0.026425	-0.1014	-0.028972	-0.084756	-0.030369	-0.017647	-0.044507	0.032523	0.080894	1	-0.036646	-0.059499	-0.10564	-0.13821	-0.072464	-0.12525	-0.11988	-0.10539
Cholesterol	0.020092	0.067992	-0.049075	0.047772	0.070844	-0.0050312	0.0073275	0.064414	0.026444	0.040914	0.042564	0.00079902	-0.017034	-0.016083	-0.026998	-0.08233	-0.070597	0.028114	-0.041766	-0.016879	-0.05564	0.13668	0.031058	0.054041	0.18839	0.047782	-0.0014795	0.03033	0.23778	-0.072873	0.037079	0.22478	-0.051545	0.049226	0.045469	0.035338	0.13652	0.0018213	-0.077394	0.10279	-0.036646	1	0.37654	0.26239	0.23313	0.15464	0.14897	-0.020193	-0.023872
Alpha-Tocopherol	-0.12149	-0.15152	-0.10376	-0.043843	-0.14472	-0.13068	-0.13736	-0.15666	-0.1029	-0.14075	-0.087331	-0.16738	-0.14351	-0.15209	-0.23308	-0.23439	-0.19232	-0.075471	-0.18624	-0.053079	-0.084784	-0.038851	-0.11911	-0.061629	-0.016301	-0.068035	-0.11472	0.027759	0.20453	-0.098226	0.025423	0.22053	0.021597	0.048481	0.16383	-0.11551	-0.044202	-0.048439	-0.032062	0.1221	-0.059499	0.37654	1	0.26262	0.10678	0.087165	0.058724	-0.0663	-0.055908
Vitamin A (Retinol)	0.16561	0.19924	0.006156	0.11316	0.17175	0.15905	0.163	0.20678	0.16036	0.10882	0.11697	0.043065	0.071434	0.075775	0.075949	0.040131	0.027112	0.13856	0.12667	0.085891	0.030025	-0.0024633	0.03736	0.11603	0.021552	0.034047	0.043166	0.1335	0.52041	0.14786	0.054608	0.079632	-0.018798	0.068154	0.09734	-0.042689	-0.086444	-0.066799	-0.02617	0.021161	-0.10564	0.26239	0.26262	1	0.20642	0.14131	0.16076	0.10507	0.012627
Indole-3-acetaldehyde	0.12269	0.21427	-0.077462	0.056792	0.098486	0.04725	0.018962	0.067717	-0.0029133	0.079334	0.086992	0.045164	0.040968	-0.018187	0.062279	0.03101	-0.025354	0.05831	0.12486	-0.006488	-0.25179	-0.085348	-0.037048	-0.060836	-0.061698	0.17958	0.001351	0.19792	0.2747	0.058827	0.030192	-0.070346	-0.040479	-0.068496	-0.026532	-0.078588	-0.015024	-0.04276	-0.057765	-0.090233	-0.13821	0.23313	0.10678	0.20642	1	0.19389	0.067889	0.11662	0.0031616
Phthalic anhydride	-0.038941	0.07937	-0.11976	0.0039109	0.10611	0.075301	0.034848	0.12039	0.057388	0.06076	0.11007	0.05012	0.068998	0.081544	0.047593	0.071448	0.061898	0.19703	0.10346	0.032145	-0.032824	0.076962	0.11206	0.082911	0.11903	-0.033935	-0.0029186	0.095155	0.13826	0.11588	0.012117	0.016184	0.032839	-0.048355	0.060383	-0.056343	0.19029	-0.0006524	-0.095138	0.12755	-0.072464	0.15464	0.087165	0.14131	0.19389	1	0.19129	0.1316	0.28497
Sphingosine	0.10461	0.069321	0.050218	0.16713	0.27048	0.33256	0.24271	0.28126	0.27126	0.19487	0.24921	0.20866	0.19927	0.23674	0.17561	0.12065	0.16058	0.29436	0.14865	0.12412	0.069077	0.075496	0.073635	0.19577	0.15528	0.10272	0.089149	-0.071128	0.15845	0.00032268	-0.03367	0.034621	0.12578	0.1416	0.33762	-0.0064178	0.1284	0.064041	-0.02203	-0.10302	-0.12525	0.14897	0.058724	0.16076	0.067889	0.19129	1	0.20316	0.29767
MG(14:0/0:0/0:0)	-0.068335	-0.00089632	-0.17074	-0.096286	0.12461	0.37231	0.13035	0.071822	0.025363	0.085453	0.018328	0.025227	-0.039186	-0.025114	-0.0093031	-0.028943	-0.038794	-0.093524	-0.08531	-0.0058448	-0.12704	-0.13264	-0.15339	-0.073294	-0.058766	0.1621	-0.14862	0.17599	0.083617	-0.071913	-0.11863	0.064413	0.090146	0.16997	0.15981	0.17953	-0.092234	-0.0073858	0.13998	-0.0066792	-0.11988	-0.020193	-0.0663	0.10507	0.11662	0.1316	0.20316	1	0.30781
Hypoxanthine	0.09705	0.036157	0.018528	0.012465	0.11426	0.04423	0.096009	0.1156	0.060371	0.16853	0.078475	0.14612	0.051532	0.094862	0.038678	0.023281	0.053451	0.10969	-0.01467	0.041721	0.036439	0.013131	-0.028565	0.10212	0.11043	0.0888	-0.10638	0.046073	-0.011368	-0.030208	-0.066381	0.051039	0.1516	0.25021	0.24994	-0.051641	0.14662	0.038758	0.12952	0.083882	-0.10539	-0.023872	-0.055908	0.012627	0.0031616	0.28497	0.29767	0.30781	1
Dimethylphenylenediamine	-0.032056	0.058825	-0.07817	-0.075704	-0.07782	0.011886	0.024133	-0.0030828	0.039442	-0.0021906	0.032664	0.00087174	0.019801	0.0064791	0.085596	0.02711	0.034441	0.054213	0.034884	-0.076245	-0.031175	-0.0087267	-0.0080234	-0.070823	-0.039497	0.12565	0.092065	0.11217	0.11386	0.16339	0.22197	-0.12474	-0.0039098	0.0091116	-0.031344	0.15834	0.10849	-0.060949	-0.041116	0.041508	-0.052527	0.060284	-0.052521	0.026606	0.12045	0.091542	0.095716	0.013232	-0.039093
Indole 3-acetamide	-0.023347	-0.0288	-0.071022	-0.095429	-0.065719	-0.10328	-0.11484	-0.09247	-0.12681	-0.080314	-0.068348	-0.11093	-0.11258	-0.11137	-0.029793	-0.0999	-0.065277	-0.077179	-0.067273	-0.065793	-0.14203	-0.046759	-0.091425	0.0022666	-0.076669	0.053638	-0.019625	0.073906	0.29013	0.096877	0.14727	0.012188	0.041678	0.053954	0.041993	0.1971	0.17665	0.055629	-0.02187	0.028989	0.038273	0.15728	0.017869	0.15803	0.034188	0.081095	0.041008	-0.096225	-0.02798
Theophyline	-0.11458	-0.10886	-0.14753	-0.09979	0.019751	-0.0077484	0.011449	-0.024349	-0.0072583	0.01076	0.042875	0.045946	0.049369	0.0009169	0.11631	0.092428	0.099658	0.10298	0.10045	0.026433	-0.097164	0.057701	0.037555	0.062507	0.093573	0.11953	0.035574	0.0082751	0.037704	0.098792	-0.0020938	-0.0058245	0.035409	0.055106	0.088064	0.063447	0.068636	0.0082502	-0.13127	-0.094076	0.0087115	0.050695	0.030455	-0.0046973	-0.0045005	0.12219	0.086473	0.068404	-0.013302
Pyridoxamine	-0.053976	-0.055613	-0.041717	-0.10968	-0.050559	-0.036474	-0.030339	-0.045725	-0.079742	-0.017395	0.044154	-0.034919	-0.01594	-0.023653	0.041414	-0.035922	-0.011746	-0.015922	-0.013111	-0.0026795	0.041735	-0.0065761	0.023598	0.0052662	0.014781	0.15152	0.0050996	0.054471	0.1308	0.16322	0.048542	-0.03422	0.10335	0.028803	0.022782	0.12202	0.24225	-0.064505	-0.058208	-0.035454	0.019339	0.040071	0.081606	0.14463	0.040855	0.1674	0.087494	0.0042952	-0.0046927
Benzylamine	-0.041114	-0.03612	0.013138	-0.062468	0.097008	0.10805	0.095259	0.10947	0.095038	0.067105	0.085107	0.097265	0.092236	0.10739	0.15143	0.095162	0.080019	0.059029	0.06875	0.10619	0.086005	0.25064	0.19571	0.12748	0.19404	0.12413	0.083197	0.11061	-0.0037076	0.04006	-0.0086711	-0.00039895	-0.004757	-0.094077	-0.062715	0.081552	0.072238	-0.071461	-0.00029241	-0.019419	-0.092344	-0.056244	-0.032053	-0.0036337	0.0079188	0.057129	-0.080915	-0.066794	-0.052769
Quinic acid	-0.044017	-0.088545	0.013621	-0.086888	0.052619	0.057964	0.0565	0.053107	0.00037388	0.038654	0.078108	0.067802	0.088362	0.071211	0.18939	0.14895	0.17542	0.029763	0.12464	-0.023789	0.057864	0.12859	0.14801	0.046567	0.089796	0.15546	0.14576	0.042043	-0.04714	0.14422	0.03649	0.0072868	0.043881	-0.041321	-0.0057546	0.11093	0.088572	-0.064027	0.00099881	-0.090762	-0.018838	-0.045134	-0.087319	-0.0039296	0.029705	0.037948	-0.1017	-0.041124	-0.085645
Hydroxypyridine	-0.0085592	-0.049819	0.068866	-0.046924	0.12539	0.03407	0.054412	0.094819	0.043322	-0.0037626	0.057471	0.035524	0.054975	0.065478	0.15028	0.065163	0.12632	0.042352	0.084121	0.075109	0.08386	0.20175	0.14491	0.1342	0.15608	0.13566	0.10158	0.02387	0.052429	0.11981	0.054402	-0.011743	0.0021761	-0.069927	-0.025036	0.060037	0.13678	-0.010051	0.024491	0.012502	-0.004839	0.018209	-0.0066151	0.068583	0.031888	0.13065	0.029079	-0.09365	-0.026061
Tyramine, Phenylethanolamine	-0.02934	-0.037888	0.036711	-0.016785	0.045783	0.074267	0.044039	0.031966	0.046986	0.046161	0.13371	0.066213	0.098832	0.10241	0.14446	0.10439	0.12495	0.10407	0.12763	0.034029	0.021484	0.18316	0.19826	0.12069	0.16203	0.072356	0.049158	-0.012712	-0.084958	-0.0035926	-0.023589	-0.046372	0.062166	-0.078305	-0.013937	0.060047	0.1744	-0.051793	0.020228	0.067056	-0.054396	-0.056887	0.0027383	-0.020256	0.090202	0.18436	-0.036647	-0.025476	0.026582
Octopamine, Dopamine	-0.047403	-0.052491	0.064055	-0.056708	-0.033046	0.04133	0.035078	-0.017164	-0.015524	0.016125	0.065053	0.063436	0.074746	0.057322	0.18221	0.16589	0.19435	0.078625	0.16514	-0.00027213	0.031361	0.09384	0.13972	0.049244	0.079097	0.1091	0.086925	-0.0081377	-0.021459	0.10122	0.049541	-0.012785	0.098931	0.0035234	-0.012899	0.19116	0.18849	-0.03088	0.049562	-0.022434	-0.045276	-0.091734	-0.1118	-0.056717	0.057168	0.056536	-0.0063048	0.0422	0.0092695
Pyridoxine (B6)	-0.033719	-0.11341	0.00089472	-0.11105	-0.079818	-0.034576	-0.013895	-0.065711	-0.024786	-0.060557	-0.056196	-0.031973	-0.051271	-0.040118	-0.0080406	0.0058939	0.013805	-0.04159	-0.018602	-0.017824	-0.013549	0.063631	0.057027	0.040122	0.069978	0.019636	-0.0086276	0.010826	0.025761	0.01649	0.057386	0.041316	0.085433	-0.030591	0.062595	0.14144	0.1612	-0.096473	0.037242	-0.054818	0.019827	-0.048656	-0.032507	0.023408	-0.044819	-0.049182	0.060033	-0.0092518	0.12871
Trigonelline	-0.060433	-0.071449	0.081719	-0.08494	0.0051214	0.021188	0.025433	0.022181	0.0081634	0.084249	0.069043	0.074416	0.077051	0.061681	0.10449	0.061503	0.055649	0.034743	0.038455	0.083463	0.10072	0.11004	0.089905	0.012283	0.057617	0.16111	-0.0068167	0.039785	-0.03684	0.13364	0.0077495	0.026454	0.042849	0.00014266	-0.024751	0.044463	0.0027687	-0.069548	-0.057148	-0.038879	0.075128	-0.11085	-0.081117	-0.0434	-0.059989	-0.036062	-0.070302	-0.058936	0.0068473
2-Methylhippurate	-0.14362	-0.11954	-0.084638	-0.14889	0.0030989	0.0053432	-0.017903	-0.022679	-0.07827	0.031289	0.0099497	0.014931	-0.0087256	0.0054242	0.078945	0.07448	0.062348	-0.015299	0.050232	0.085361	-0.062574	0.055083	0.036467	0.024845	0.052029	0.051685	0.027402	0.093531	0.032658	0.033244	0.021497	-0.085663	-0.040069	-0.097601	-0.00090134	0.087674	0.099724	-0.043176	-0.025643	-0.021059	0.0015018	-0.090902	-0.1026	-8.7889e-05	0.037445	0.032363	-0.024444	0.026214	-0.021808
Acetylphenylalanine	-0.090419	-0.021855	-0.041617	-0.11308	0.033832	0.049083	0.071117	0.042769	0.012512	0.067377	0.063419	0.077149	0.068718	0.059561	0.15025	0.12743	0.16418	0.010935	0.077295	0.069455	0.0076527	0.12786	0.071455	0.045825	0.10384	0.18411	0.11153	0.014825	0.016324	0.1143	0.05183	-0.069514	-0.025583	-0.064824	-0.013371	0.070161	0.082919	-0.095963	-0.068153	-0.028234	-0.027833	-0.017761	-0.041741	0.050659	0.021958	0.02102	0.0043574	-0.042377	-0.050094
Methyl indoleacetate	-0.036548	-0.049818	-0.0050892	-0.068979	0.20001	0.042231	0.084359	0.092393	0.0088261	0.062251	0.10731	0.095658	0.093013	0.10352	0.12543	0.088779	0.10354	0.036129	0.086791	0.030765	-0.11484	0.041575	0.023443	0.028415	0.042106	0.19673	0.07559	0.049323	0.088003	0.14369	0.1173	-0.060973	-0.11752	0.020491	-0.026397	-0.062227	0.0065262	-0.0092141	-0.016952	-0.08311	-0.010979	-0.051514	-0.072165	0.013944	0.14427	-0.053416	0.059321	-0.0493	-0.11759
3-Methoxytyramine	-0.12353	-0.11078	-0.15354	-0.22761	-0.039671	0.0013251	-0.0018131	-0.030369	-0.073344	-0.033602	-0.07189	-0.023377	-0.028968	-0.044472	0.032187	0.055896	0.083526	-0.034889	0.054194	0.012321	-0.049266	0.021537	0.064325	-0.037067	-0.034704	-0.024581	0.032194	0.0096938	0.020824	0.1692	0.034737	-0.040853	-0.041439	-0.096027	-0.033608	0.15891	0.16642	0.058841	-0.082077	-0.039154	0.00077566	-0.046182	-0.13764	0.041366	-0.090055	0.0041765	-0.056295	-0.069832	-0.12799
Caffeine	-0.014063	-0.0499	-0.035742	-0.074213	-0.0028596	-0.049406	-0.0096734	-0.010931	-0.068623	0.015977	-0.011676	0.035586	0.0010074	0.0045446	0.1247	0.077465	0.081098	0.0051387	0.070759	-0.011007	-0.0032007	0.050512	0.082322	0.0036714	0.097206	0.1362	0.068335	-0.096535	-0.00023005	0.093168	0.054087	0.080348	0.0063268	0.06811	0.11291	0.041429	0.053647	-0.099884	-0.10011	-0.13713	0.049754	-0.054746	-0.18144	-0.040373	-0.052131	0.013635	-0.029324	0.016463	0.030247
Ethyl indoleacetate	0.06152	0.037451	-0.0056119	-0.087794	-0.0077095	0.049785	0.050335	0.023747	-0.026405	0.080542	-0.0043225	0.038514	-0.0063228	0.018618	0.069018	0.018244	0.024511	-0.018617	0.014021	-0.092642	-0.096212	-0.0054205	0.00025694	0.076569	0.10311	0.19406	0.080316	-0.056219	-0.033284	0.0048887	-0.0073522	0.0084068	0.0080805	0.081223	-0.10994	0.067866	0.11469	-0.08986	0.04558	-0.050155	0.034508	-0.047313	-0.14175	0.0033408	0.027031	0.076765	-0.040963	0.083339	-0.046971
Hydroxyphenylpropionate	0.066589	0.15539	0.060428	0.06523	-0.015083	0.013255	-0.046059	-0.053835	-0.055998	-0.02225	-0.037307	-0.019482	-0.074116	-0.061291	0.034001	-0.024966	-0.019261	-0.06615	0.03945	0.10268	-0.079038	-0.021841	0.040003	0.040154	0.061632	0.049879	0.066243	0.028368	0.050206	0.13502	0.15499	-0.059224	0.029753	0.069095	0.10176	0.15979	0.106	0.078092	0.044915	0.029613	0.049542	0.00029673	-0.16346	-0.022636	0.037028	0.083904	0.20899	0.062357	0.04381
Methyloxindole/Indolecarbinol	-0.00716	-0.016949	-0.0067822	-0.0039807	0.023566	-0.02914	-0.093307	-0.058615	-0.10926	0.0074803	-0.028819	0.0023707	-0.032381	-0.02047	0.035718	-0.025639	0.010115	-0.052152	-0.010539	-0.024644	-0.049453	-0.0032802	-0.0029554	0.022501	0.072465	0.072565	-0.067731	0.04078	-0.011364	-0.021853	0.027354	-0.085525	-0.013095	0.014064	0.034102	-0.073433	0.12801	-0.027536	0.10473	-0.0034013	0.031728	-0.10955	-0.078135	-0.060122	0.062526	-0.017348	0.069274	-0.013588	0.048967
Methylparaben	0.0013098	-0.089633	0.027832	-0.060665	0.065183	0.065654	0.14087	0.10085	0.060374	0.16826	0.095685	0.15906	0.10803	0.11456	0.1378	0.11821	0.10535	0.11281	0.10035	0.14184	0.083257	0.10498	0.14031	0.046295	0.069616	0.19318	0.12349	-0.027232	0.0011703	0.13794	-0.036537	0.11299	0.094415	-0.014983	-0.13141	-0.033197	0.04068	0.020477	0.041112	-0.072091	0.016737	0.025557	0.030585	0.060335	0.045213	0.013733	-0.013095	-0.022374	0.033779
2,4-Dihydroxybenzoate	-0.036581	-0.028618	0.021717	-0.07272	0.018369	0.029546	0.061851	0.017703	-0.032112	0.10148	0.070157	0.06762	0.073973	0.0081427	0.12264	0.12364	0.089997	0.066829	0.13937	0.068643	0.041284	-0.0049814	0.010981	0.16638	0.0087224	0.1723	0.090569	-0.013834	0.11229	0.18123	0.062258	-0.074746	0.0022511	-0.067393	-0.040091	-0.043834	0.007226	-0.060003	-0.04955	-0.022941	0.044489	-0.047388	-0.14446	0.2394	0.005469	0.015738	-0.018235	0.015314	-0.0042712
Hippurate	0.059852	0.043303	0.073181	-0.016669	0.025321	0.03655	-0.00074033	0.016583	-0.03265	0.061608	0.024515	0.064965	0.030514	0.032433	0.097647	0.079722	0.10778	0.006519	0.048722	0.070562	-0.039653	0.010794	-0.014615	0.065693	0.043161	0.10778	-0.02828	-0.0048527	-0.047271	0.072947	0.032322	-0.098337	0.036035	-0.012958	-0.087207	0.085325	0.070824	-0.078823	-0.020304	-0.079289	-0.038359	-0.11032	-0.093105	0.012359	0.045567	0.0087382	0.00024671	-0.031566	0.06817
Cytosine	0.0072298	0.010392	0.025537	0.0068717	-0.056645	-0.051047	-0.077159	-0.063483	-0.044371	-0.011146	-0.0080048	-0.015307	0.0046404	-0.0024601	0.0047037	0.036938	-0.034924	-0.011502	-0.031389	-0.099565	0.060515	-0.084029	-0.015884	0.097815	0.03193	0.0047798	0.01891	-0.092862	0.053422	0.13702	0.015976	0.027652	0.17906	0.13147	-0.023947	0.072202	0.11212	-0.031804	0.058266	-0.01654	0.096966	-0.12837	-0.095485	-0.039195	-0.078971	0.0041899	0.072734	0.035197	0.018657
N-Acetylputrescine	0.079629	0.0178	0.040871	0.094765	0.046156	0.060149	0.063224	0.089892	0.11228	0.11027	0.10145	0.088049	0.10275	0.11295	0.088287	0.10438	0.065742	0.15424	0.058848	-0.048716	0.0091463	0.019065	-0.019805	0.10543	0.10392	0.11288	-0.009351	-0.11881	-0.058306	-0.069153	-0.088233	-0.072905	0.025248	0.098238	-0.038926	-0.0079036	0.064399	-0.025186	0.029179	-0.12717	0.15858	0.051281	-0.10381	0.04806	-0.0038387	-0.078892	0.053017	0.0054403	-0.0069297
Sorbate	-0.013277	-0.144	0.066344	-0.099886	-0.062573	0.049388	0.080294	0.0018366	0.070669	0.042864	0.064872	0.071501	0.040049	0.094208	0.029287	-0.022378	-0.0031768	0.061862	0.017334	0.030509	0.12688	0.17924	0.13012	0.19395	0.17011	-0.065876	0.0073019	-0.11213	-0.1289	0.029827	-0.024924	-0.067699	0.11147	-0.022961	-0.055993	0.10916	0.18879	0.037078	0.058111	0.037179	0.13986	-0.11841	-0.080156	-0.018523	-0.15371	-0.043645	0.022101	-0.074895	0.04431
Pyridoxal (B6)	0.092836	0.099243	0.21956	0.099235	-0.013847	0.061693	0.078976	0.065237	0.092513	0.10115	0.15381	0.10174	0.13127	0.12989	0.15788	0.15092	0.10605	0.11707	0.11756	0.02831	0.21352	0.12455	0.13066	0.17498	0.073689	0.016791	0.17682	-0.12646	-0.10201	-0.0048535	0.028997	0.045655	0.16655	0.022045	0.009838	-0.017633	0.056873	-0.058128	0.027996	-0.090976	0.091667	-0.20628	-0.038136	0.025901	-0.16841	3.2849e-05	0.014453	-0.16006	-0.038096
Hexane hexol (Mannitol/Sorbitol)	0.023939	0.044059	0.13029	0.024203	0.0045842	0.048614	0.053131	0.037382	0.062942	0.089119	0.061237	0.085678	0.091891	0.090508	0.086763	0.12354	0.11573	0.041022	0.035453	-0.0089746	0.082392	0.03926	0.026809	0.062805	0.014751	-0.068764	0.074231	-0.12651	-0.16174	0.057435	0.037399	-0.082692	0.11815	-0.040606	-0.0043177	-0.0057823	0.00023743	-0.031704	0.00062309	-0.10079	-0.081191	-0.18769	-0.099359	-0.056209	-0.09068	-0.05347	-0.089129	-0.094131	-0.035141
Salsolinol	0.063207	-0.04636	0.056538	0.042596	-0.027948	-0.021182	-0.021534	-0.02873	-0.0045511	-0.026945	0.054525	0.027948	0.038403	0.051973	0.086795	0.036148	0.058467	0.0047931	0.03581	-0.048872	0.020248	0.081957	0.052241	0.036809	0.079921	0.066544	0.047612	-0.026824	-0.16584	-0.11969	-0.068575	-0.16135	0.088926	-0.036118	-0.021131	-0.03141	0.17214	-0.0049283	0.01866	-0.074131	-0.047842	-0.1035	-0.056194	-0.17696	0.039858	0.029055	-0.046995	-0.039965	0.045601
Phenethylamine	0.028421	-0.083738	-0.038581	0.052259	0.055329	-0.036235	-0.045069	0.019816	-0.0064138	-0.038727	0.047148	0.0005683	0.030222	0.048322	0.02625	0.029212	0.0085279	0.054328	0.037038	-0.10839	0.030987	0.11792	0.08665	0.11858	0.13055	-0.021519	0.12577	-0.14346	-0.11017	-0.12052	-0.075967	-0.066297	0.13248	-0.032519	0.016994	-0.058924	0.15576	-0.051006	-0.0022516	-0.070893	-0.03714	-0.0027806	0.072026	-0.043695	0.062071	0.21611	0.02781	-0.059914	0.097474
Anserine	0.024856	0.081942	0.060898	0.021944	-0.061078	-0.041117	-0.021116	-0.014767	-0.052671	0.054625	-0.0068609	0.051078	-0.022124	0.00051891	0.065439	-0.0010763	0.034255	-0.01761	0.0072653	0.021314	0.017225	-0.047733	-0.051569	-0.064238	-0.052581	0.071437	0.01835	-0.020356	-0.03981	-0.0066109	0.081742	-0.1086	-0.079799	0.05839	-0.028295	0.084553	0.081704	0.0081543	-0.022421	-0.0013357	0.12322	-0.027545	-0.084313	-0.12866	-0.046251	-0.019255	-0.024488	-0.028757	0.028311
Mevalonic acid	-0.043002	-0.075265	0.042004	-0.0047515	-0.061071	-0.079921	-0.054848	-0.070199	-0.096021	0.03798	0.051399	-0.0097975	0.017552	-0.039718	-0.0074886	-0.003924	-0.013119	0.021169	0.020572	0.069314	0.013366	0.074678	0.036358	0.14113	0.030219	0.083893	-0.038844	-0.14011	-0.091849	-0.010214	-0.12322	-0.0041459	0.063274	-0.08033	-0.029361	0.020718	-2.5865e-05	-0.12904	-0.034801	-0.030036	0.031396	0.061269	0.069115	0.10311	-0.028974	0.016912	-0.034228	-0.029853	-0.030326
Aminohydroxybenzoate	0.027119	0.044248	-0.030663	-0.0084052	0.020798	0.02501	0.077282	0.041456	0.0097418	0.012559	0.032127	0.02343	0.049904	0.057018	0.069284	0.066137	0.087393	-0.021265	0.021203	0.021161	0.090567	-0.027692	0.053611	-0.0071345	-0.009685	0.11142	0.063712	-0.082123	-0.067263	0.043518	-0.10528	-0.026246	0.033714	0.11129	-0.002944	-0.0168	-0.010523	-0.033678	-0.075938	-0.006631	0.016465	-0.11581	0.058884	0.14393	-0.020082	-0.002797	-0.058029	0.026995	0.063529
Indole ethanol (Tryptophanol)	0.032365	-0.039046	-0.062529	-0.058846	-0.15936	-0.088285	-0.089933	-0.1538	-0.079351	-0.085737	-0.09798	-0.090868	-0.10967	-0.11835	-0.12064	-0.1219	-0.11982	-0.11662	-0.12574	0.021457	-0.072384	-0.0063976	-0.04691	-0.052919	-0.026642	-0.066587	-0.085068	-0.035319	0.027651	-0.069621	-0.020367	-0.057218	-0.05266	-0.07428	-0.040531	0.090633	0.060781	0.0062019	0.0071071	0.064073	0.09949	0.0026395	0.10904	-0.016851	0.060843	-0.080758	-0.05952	-0.088092	-0.19203
Acetyltryptophan	-0.08598	-0.019282	-0.003534	-0.049765	-0.049697	-0.053626	-0.053125	-0.05454	-0.073526	-0.010741	-0.015412	-0.039981	-0.038568	-0.049912	-0.053378	-0.070888	-0.10394	-0.0076931	-0.039388	0.072194	0.0060173	0.011069	0.026509	-0.067122	-0.071377	-0.052862	-0.075364	0.15066	0.16511	0.072087	0.1271	0.10003	0.098857	-0.045739	-0.016972	0.048202	0.052167	-0.064754	0.018218	-0.096057	-0.0981	-0.0004192	0.072784	0.11229	0.088323	0.017022	-0.033257	-0.01136	0.027381
Ecgonine	-0.028826	-0.06178	0.069253	0.0021878	-0.038446	0.0069848	0.03	-0.0055401	0.02878	-0.032147	0.0035412	0.0019979	-0.019202	0.036804	-0.026507	-0.065606	-0.041297	-0.042361	-0.043652	-0.003042	-0.039025	0.082736	0.077074	0.00059317	0.064347	-0.029358	-0.10399	0.019151	0.057351	-0.0067081	-0.042294	0.031551	-0.080743	0.047639	0.03023	0.062732	0.081254	-0.030014	-0.040792	-0.066443	-0.12109	0.082406	0.062741	0.099213	-0.027159	0.017736	0.036739	-0.0352	-0.087956
2-Quinolinecarboxylic acid	0.0091729	0.016082	-0.078536	-0.035605	-0.085989	-0.041173	-0.039278	-0.052302	-0.083226	-0.0087111	0.0070832	-0.01136	0.0053741	-0.067297	0.0077787	0.001653	0.081597	0.01209	0.095295	-0.04687	-0.085324	-0.003947	0.019987	0.00159	0.029804	0.045976	0.018925	0.012998	0.1099	-0.065722	0.051579	0.027466	-0.0038623	0.021395	0.018413	-0.036443	0.0567	-0.021128	-0.0098495	-0.1004	-0.039656	0.016833	0.029883	0.10426	0.11525	0.013386	0.058768	0.020601	-0.022539
Alanine	0.056539	0.15622	-0.16338	-0.11962	0.0064376	-0.063804	-0.064141	-0.0074293	-0.058345	-0.10745	-0.089169	-0.12141	-0.10101	-0.074531	-0.072335	-0.064638	-0.037258	-0.021239	0.026665	-0.045812	-0.19617	-0.082241	-0.1432	-0.039439	-0.10112	-0.0058176	-0.068484	0.060457	0.14605	0.11446	0.090228	-0.11723	0.0029629	-0.012319	0.035861	-0.023778	-0.029831	0.089892	-0.066736	-0.038303	0.10599	0.038137	-0.02222	0.14414	0.088682	0.015567	0.10277	-0.060235	-0.020928
N-Acetylleucine	0.067969	0.06207	0.064283	0.022481	-0.10419	-0.08095	-0.10006	-0.094908	-0.083006	-0.14343	-0.096708	-0.12607	-0.13389	-0.13118	-0.083124	-0.047288	-0.0027573	-0.040221	-0.043302	0.035041	-0.10636	-0.021002	-0.0013589	0.030769	-0.011784	-0.096517	-0.11491	-0.05335	-0.040017	0.0030249	0.015281	0.063576	0.096676	0.07618	-0.042016	0.083054	0.25854	0.060482	-0.01326	0.071482	-0.002275	0.038217	-0.017442	0.060508	-0.029975	0.21015	-0.0082869	-0.18688	-0.0013249
Dihydrouracil (5, 6)	-0.026446	0.006489	-0.058076	-0.087889	-0.029658	-0.084962	-0.11116	-0.072708	-0.12475	-0.055175	-0.11678	-0.087086	-0.10461	-0.12577	-0.089057	-0.048691	-0.081355	-0.067955	-0.065877	-0.031316	-0.12322	-0.060806	-0.053015	-0.036307	-0.023978	0.054552	-0.17018	-0.008537	0.12845	-0.013291	-0.033604	0.08846	0.080783	0.04483	-0.15123	0.070459	-0.030326	0.11941	0.089435	0.10651	-0.0071972	-0.0033292	-0.042791	0.12567	-0.016005	0.054068	-0.052282	0.079304	0.021349
Guanidinosuccinate	0.22964	0.53296	0.3116	0.32498	-0.015577	-0.084202	-0.049621	-0.067281	-0.058843	0.038871	0.05945	0.014231	0.066251	0.010144	0.075402	0.11446	0.065462	-0.01627	0.012395	0.14542	0.18375	-0.081655	0.022123	0.029809	-0.056163	0.070382	0.015147	-0.075835	-0.15598	0.014211	-0.034376	-0.00087943	-0.075425	0.024663	0.07104	-0.11821	-0.092545	-0.011947	-0.024726	0.058115	0.076435	-0.14338	-0.13309	-0.082115	0.11434	-0.014724	-0.022545	-0.081908	-0.073025
Methionine	0.031436	0.34587	0.12858	0.14262	-0.050448	-0.062972	-0.0764	-0.10092	-0.10826	0.0040143	-0.017223	-0.047941	-0.045145	-0.033429	-0.03474	0.0082619	-0.019525	-0.097305	-0.062761	0.12274	0.066481	-0.0032295	0.023729	0.0031254	-0.074348	-0.0187	-0.068318	0.083391	-0.047874	0.041292	0.094397	0.10071	-0.092916	-0.014011	0.061027	-0.023649	0.025268	0.025354	0.12521	0.06258	0.12313	-0.1243	-0.15534	-0.11789	-0.010807	0.044559	-0.08537	-0.0049855	0.075506
Tyrosine	0.13448	0.32924	0.16381	0.14483	-0.13194	-0.1702	-0.13664	-0.17617	-0.16463	0.022711	0.011762	-0.063749	-0.04331	-0.076377	-0.10639	-0.061197	-0.1204	-0.12028	-0.12475	0.14745	0.059344	-0.075578	-0.028751	-0.029006	-0.10579	0.07954	-0.045223	-0.090332	-0.16444	0.0073059	0.040688	-0.040493	0.0091832	0.035817	0.056205	-0.048953	0.016403	-0.058024	0.03123	0.066528	0.13296	-0.16575	-0.058439	-0.13521	0.083606	0.047052	-0.051535	-0.065257	0.036588
Cystathionine	0.094272	0.24596	0.15668	0.19358	-0.06775	-0.046748	-0.025498	-0.10421	-0.065741	0.067531	-0.011492	0.0094347	-0.023266	-0.024744	-0.041319	-0.014292	-0.058897	-0.065968	-0.061043	0.14045	0.013574	-0.0891	-0.079514	0.041338	-0.055536	0.085393	-0.021836	-0.10714	-0.18217	-0.037691	-0.01206	-0.011722	-0.11409	0.1871	0.052905	0.0031141	-0.07004	-0.21826	-0.04306	-0.0028249	0.10679	-0.25331	-0.10651	0.016169	-0.1156	-0.084162	-0.098466	-0.035445	0.011184
Ornithine	0.0098674	0.15396	0.20504	0.10327	-0.069358	-0.02603	-0.050995	-0.07957	-0.09052	0.077668	0.061889	0.019691	0.037308	0.00923	0.035085	0.011953	0.0010781	-0.013358	0.0017539	0.16819	0.12899	-0.042271	0.033335	0.033708	-0.095315	0.12874	0.068167	-0.061137	-0.25071	0.047434	0.10127	-0.041977	-0.14686	0.075723	0.010732	0.094192	0.10113	-0.002699	0.02307	-0.023783	0.12701	-0.27771	-0.26225	-0.22692	-0.11022	-0.10413	-0.069798	-0.12428	0.02744
Citrulline	-0.015952	0.060562	0.16958	0.047363	-0.07161	0.035925	0.07351	-0.0019189	0.022024	0.086941	0.081434	0.075174	0.11214	0.10002	0.07547	0.16159	0.082338	0.11968	0.083458	0.14629	0.21508	0.062722	0.067548	0.04786	-0.034037	0.012241	0.091832	-0.034375	-0.072699	0.039582	0.13057	-0.0048595	-0.12775	0.12043	-0.086289	0.047246	0.06144	-0.058956	0.074929	-0.058618	0.031702	-0.18586	-0.10852	-0.0080521	-0.060438	-0.089745	-0.040007	-0.14609	-0.048066
Guanidinoacetate	-0.0012954	0.15596	0.15417	0.080271	0.1198	0.10009	0.12378	0.089372	0.037833	0.19045	0.12102	0.15007	0.1321	0.11616	0.10835	0.13423	0.083328	0.034588	0.10748	0.2017	0.19326	0.0015988	0.071976	-0.090659	-0.081413	0.066866	0.030993	0.11589	-0.067674	0.048629	0.0021454	-0.020784	-0.080306	-0.074386	0.0060702	-0.034619	-0.024211	-0.018911	0.055661	-0.12314	-0.034088	-0.19967	-0.12988	-0.093325	0.035335	-0.0024796	0.028417	-0.0062987	0.0010828
Histamine	-0.1017	0.14105	0.17028	0.0034396	-0.069299	-0.0040337	-0.014119	-0.062704	-0.058631	-0.0062964	-0.027066	-0.018077	0.028783	-0.0013508	0.049138	0.17271	0.16349	-0.046415	0.018186	0.12062	0.11721	-0.067419	0.022844	-0.083156	-0.16274	-0.036373	0.030921	0.052125	-0.1041	0.06455	0.081542	-0.030858	-0.090827	0.013021	-0.012246	0.057525	0.020357	0.12248	0.087032	-0.013673	-0.01387	-0.35132	-0.2787	-0.20848	-0.12397	-0.052353	-0.07434	-0.074821	-0.060377
Asparagine	-0.019488	0.14278	0.092823	0.034209	-0.14499	-0.12696	-0.085465	-0.11596	-0.12081	-0.018698	-0.066593	-0.07484	-0.0565	-0.054007	-0.057513	-0.0094134	-0.044686	-0.1015	-0.094208	0.10948	0.2757	-0.10036	-0.039274	-0.13018	-0.19041	-0.0014738	0.040828	0.066737	-0.048111	-0.01256	0.034116	0.21114	-0.048504	-0.0099884	-0.028864	0.033524	0.069424	0.085639	-0.015935	0.0044171	0.11637	-0.20785	-0.16425	-0.098168	-0.15735	-0.076886	-0.11539	-0.14339	-0.051033
Hydroxylysine	-0.092382	0.029326	0.17318	0.038708	-0.14309	-0.10997	-0.060864	-0.12271	-0.081432	0.044614	-0.014921	0.027357	0.015683	0.0076935	0.012218	0.037594	0.022158	-0.012028	-0.030021	0.15884	0.17195	-0.12866	-0.040285	-0.074894	-0.17454	0.043068	0.0042925	-0.058773	-0.14325	0.036215	0.057579	-0.11729	0.027426	-0.082582	-0.027781	-0.010833	-0.026277	-0.0504	-0.06235	-0.013707	0.068361	-0.30378	-0.10033	-0.12752	-0.15848	-0.18554	-0.089701	-0.15851	-0.085788
Proline	-0.021262	0.20846	0.15305	-0.040207	-0.19022	-0.17277	-0.13039	-0.195	-0.1772	-0.010448	-0.087697	-0.096847	-0.098881	-0.086608	-0.063687	-0.054002	-0.0486	-0.065165	-0.042715	0.10934	0.0311	-0.13963	-0.078615	-0.025816	-0.16641	-0.012736	-0.017379	0.020275	0.0069863	0.18715	0.11767	-0.04827	0.043362	0.052862	0.10437	0.10306	0.11271	0.059187	0.046902	0.029292	0.073449	-0.21985	-0.20334	0.01869	-0.029078	0.010408	0.06725	-0.054134	0.032969
Spermidine	0.047603	0.15554	0.082808	0.049127	-0.0048227	0.095673	0.073879	0.041287	0.045845	0.051732	0.086138	0.053774	0.076531	0.051263	0.062439	0.073921	0.03145	0.10494	0.070239	0.1334	0.17318	-0.014778	0.036983	-0.026897	-0.13184	-0.031214	0.0905	-0.079114	-0.15282	-0.078973	-0.08075	-0.0068136	-0.030577	0.013767	-0.045236	0.086671	0.073867	0.024238	-0.1018	-0.041797	-0.031272	-0.0739	-0.083183	-0.039931	-0.029288	-0.0025467	0.034548	-0.0011257	-0.031189
Betaine	-0.072744	0.074572	0.10081	0.05564	-0.0063639	-0.005301	-0.073383	-0.047468	-0.064171	0.00098526	-0.0076586	-0.046172	-0.04987	-0.036268	-0.084597	-0.099938	-0.1507	-0.063757	-0.13403	0.066091	0.18213	0.001822	0.022591	-0.049105	-0.02991	-0.035	-0.059565	0.12079	-0.030384	-0.18244	-0.080898	0.18435	-0.03134	-0.0083475	0.06746	0.016073	0.079983	-0.010418	-0.049896	-0.13759	-0.030975	-0.00072323	0.029965	-0.025701	0.013623	-0.0069161	0.087359	0.020594	-0.036484
Threonine, Homoserine	-0.034969	0.094434	-0.013075	0.0071236	-0.13607	-0.055915	-0.084607	-0.11521	-0.12102	-0.075084	-0.10962	-0.11227	-0.09699	-0.079544	-0.044404	-0.021746	-0.046447	-0.087009	-0.10378	0.009421	0.18956	-0.13056	-0.080793	-0.17033	-0.17509	-0.08099	-0.0048067	0.15874	0.014969	0.049196	0.066677	0.3989	-0.092627	0.22738	0.026702	0.11024	0.10162	0.068769	0.030403	0.02849	0.048405	-0.060508	-0.12454	-0.069049	-0.13568	0.0031385	-0.076566	0.038831	0.017892
Butyrobetaine	-0.0041671	-0.0039184	0.12599	0.045572	0.015424	0.092472	0.06776	0.028817	0.047471	0.085688	-0.0031494	0.08326	0.088629	0.0855	0.11412	0.15894	0.09891	-0.0049394	0.044391	0.13603	0.50899	0.079441	0.12669	-0.042719	-0.012443	-0.0086646	0.068616	-0.038537	-0.19578	-0.11575	-0.062628	0.19142	0.023734	0.11532	-0.054198	-0.0067117	-0.10741	0.024173	-0.0098253	0.039171	-0.055269	-0.20373	-0.12404	-0.14687	-0.31154	-0.12724	-0.12538	0.039503	0.016837
Glutamine	-0.026907	-0.0043528	0.1774	0.064606	-0.092806	0.020168	0.092668	0.027119	0.062909	0.06525	0.014943	0.059806	0.096287	0.097882	0.11127	0.19658	0.12821	0.067911	0.052063	0.13323	0.43722	0.033173	0.12411	-0.083025	-0.11737	-0.06465	0.15556	-0.00095057	-0.14324	-0.045385	0.026571	0.2613	0.062118	0.080738	-0.10449	0.13349	0.10511	0.12685	0.030903	-0.060962	0.087096	-0.24001	-0.21209	-0.19141	-0.33094	-0.14955	-0.10165	-0.14452	-0.075203
Homovanillate	0.24451	0.37608	0.22401	0.20845	0.065098	0.014793	0.025888	0.051742	0.038475	0.09155	0.11136	0.058023	0.057825	0.068418	0.10578	0.025007	-0.037234	0.040299	0.018534	0.16665	0.11292	0.17186	0.21478	0.20904	0.19276	0.15291	0.083683	-0.11162	-0.030578	0.089946	0.019436	-0.097006	0.0048184	-0.059936	0.032528	0.029263	0.036698	-0.14018	-0.055031	-0.015355	0.082117	0.10075	-0.053711	0.094481	0.080799	0.1258	0.065473	-0.015464	0.035766
Choline	0.03827	0.08697	0.14557	0.063133	0.017091	0.0056075	-0.012276	-0.04472	-0.076793	0.087835	0.048717	0.050853	0.0095	0.028129	-0.037499	-0.017508	-0.040673	-0.036528	-0.053572	0.13622	0.11093	0.020133	0.050122	0.074184	0.043803	0.073922	-0.11016	-0.023986	-0.093303	-0.079326	-0.11394	-0.045097	0.0030792	-0.093446	0.020137	-0.042629	0.012991	-0.10354	0.0072388	-0.025022	-0.035211	-0.26733	-0.16027	0.053539	0.0070424	-0.024337	0.045539	0.049186	0.067603
Propionylcarnitine	0.07099	0.19598	0.18307	0.13346	0.099098	0.044972	0.066657	0.04578	0.03829	0.089711	0.16802	0.12016	0.1626	0.12911	0.10601	0.13858	0.13724	0.071842	0.14252	0.15328	0.20895	0.14861	0.16175	0.25193	0.17594	0.020765	0.13232	-0.13811	-0.23184	-0.023085	-0.16552	-0.23562	-0.20945	-0.14077	-0.018307	-0.098725	-0.068623	-0.10387	0.06401	0.065057	0.050537	-0.28263	-0.20348	-0.026941	0.0019978	0.02461	-0.028658	-0.07016	0.032763
Butyrylcarnitine	0.096134	0.13697	0.29137	0.17842	0.079181	0.074642	0.086113	0.073102	0.073262	0.10533	0.1817	0.11272	0.15609	0.14233	0.12586	0.097473	0.082615	0.025893	0.062654	0.11737	0.20874	0.16964	0.17392	0.3745	0.198	0.1334	0.10392	-0.21739	-0.27908	-0.075945	-0.12961	-0.14469	-0.1025	-0.060528	-0.003735	-0.094568	-0.077396	-0.15814	0.028605	0.069868	0.024172	-0.23202	-0.10631	0.021778	-0.0094532	0.00020842	-0.017687	-0.11333	0.046623
Carnitine	0.051638	0.12462	0.10614	0.11837	0.042482	0.098279	0.046618	0.055835	0.078461	0.027435	0.12583	0.068434	0.11082	0.11945	0.076339	0.055323	0.044474	0.093577	0.042314	0.070133	0.28844	0.13142	0.15338	0.27699	0.16774	0.099763	0.012176	-0.11962	-0.051906	-0.086922	-0.042164	0.034806	-0.058452	0.16622	0.061319	-0.00080133	-0.040707	-0.086765	-0.019978	-0.04106	-0.057468	-0.12614	-0.03442	0.11101	-0.061292	0.033985	0.042989	-0.0027088	0.083617
Methyl ecgonine	0.071689	0.15311	0.10911	0.24688	0.077421	0.10575	0.12933	0.11532	0.11801	0.14486	0.21156	0.18454	0.24877	0.19996	0.25233	0.26503	0.22546	0.13298	0.23282	0.074019	0.32114	0.1308	0.22051	0.2138	0.1056	0.06051	0.26016	-0.10813	-0.088073	-0.05595	-0.085737	-0.10362	-0.098699	0.13474	0.0045822	-0.037288	-0.095653	-0.13579	0.14105	0.0057962	-0.027048	-0.23949	-0.06999	0.08037	-0.015066	-0.059027	0.04409	-0.038778	0.10075
1-Methylnicotinamide	0.058811	0.12418	0.036227	0.10422	0.12122	0.10657	0.10848	0.13901	0.12414	0.13761	0.099584	0.13211	0.11629	0.1421	0.046518	0.1005	0.059921	0.10552	0.077556	0.071171	0.21123	0.26772	0.18873	0.11055	0.21305	-0.090383	-0.055022	-0.072974	-0.099685	-0.11322	-0.1437	-0.0078821	-0.10701	-0.011663	-0.12175	-0.10878	-0.030163	0.057297	-0.17339	0.063172	0.093196	-0.050657	-0.035632	0.0096045	-0.042238	0.088152	-0.019094	-0.057605	-0.0072985
2-Aminobutyrate	0.14121	0.1523	0.26689	0.40935	0.16223	0.16936	0.11385	0.125	0.14924	0.17285	0.25226	0.17801	0.1717	0.18963	0.10626	0.12819	0.10815	0.088572	0.08035	0.25129	0.19452	0.22708	0.24176	0.2428	0.15061	0.077586	0.066126	-0.081176	-0.1872	-0.27161	-0.19701	0.14834	0.0092773	-0.061278	0.04506	-0.044726	-0.010089	-0.15737	0.016371	-0.080768	-0.03243	-0.053132	-0.042125	0.015417	0.038401	-0.035044	0.019443	-0.049501	-0.030974
Methyl jasmonate	0.039427	0.082157	0.08321	0.11406	0.19634	0.16083	0.15887	0.15836	0.070182	0.19978	0.20822	0.21429	0.22767	0.17295	0.27854	0.2479	0.20266	0.11939	0.2446	0.1704	0.043952	0.11978	0.16248	0.10772	0.13967	0.28585	0.13258	0.030595	0.019303	0.0067739	0.01913	-0.021249	-0.09214	0.0039843	-0.060676	-0.0023204	-0.055209	-0.024061	-0.033941	-0.037751	-0.06116	-0.044353	-0.073311	0.019187	-0.0073483	0.061921	0.076424	0.049002	-0.01953
Pipecolate	-0.05416	0.027599	-0.020926	-0.055414	0.11114	0.060402	0.077852	0.088104	0.029046	0.082579	0.087095	0.068094	0.099745	0.068388	0.11403	0.10526	0.10759	-0.014163	0.087402	0.072689	0.044196	0.037902	0.074472	-0.056232	-0.0071768	0.1643	0.090286	0.11655	0.0036396	0.0060238	0.032104	-0.0047651	-0.19798	-0.0040684	-0.023836	0.014072	0.001398	0.02797	0.0182	-0.015935	0.036893	-0.12195	-0.044546	0.088828	0.048636	-0.019153	0.0012235	-0.045682	-0.089359
Kynurenic acid	0.090514	0.064452	0.062202	0.071355	0.077606	0.076641	0.056226	0.071781	0.0075237	0.13709	0.061709	0.1018	0.072991	0.054716	0.081995	0.092013	0.096328	0.11111	0.1133	0.063754	0.021843	0.070847	0.081963	0.099085	0.07057	0.066836	0.03487	0.065387	0.0067671	0.012648	0.0019773	-0.017431	0.10109	-0.017533	-0.048402	-0.023701	-0.013865	-0.085051	0.018311	0.05237	-0.096079	-0.12164	-0.15094	0.078786	0.12695	0.092589	0.029752	0.084614	0.11228
Creatine	0.12724	0.1925	0.21244	0.21104	0.0955	0.096409	0.092171	0.093922	0.063619	0.062358	0.093699	0.075545	0.090214	0.08004	0.12991	0.14352	0.17505	0.027624	0.067344	0.14909	0.097917	-0.037879	-0.048923	0.056527	-0.036136	0.042773	0.027761	-0.024812	0.042276	0.086458	0.049742	-0.019055	-0.12923	0.019819	0.039781	0.026003	0.016928	0.022141	-0.019183	0.077739	0.031864	-0.11459	-0.18089	0.0026144	3.2487e-05	0.041962	-0.035142	-0.028717	0.059884
Valerobetaine	0.12576	0.10103	0.26794	0.15042	0.13021	0.10301	0.17673	0.17023	0.15358	0.17339	0.2076	0.19321	0.25304	0.19119	0.2594	0.25501	0.26309	0.17014	0.24562	0.14623	0.25809	0.12435	0.16527	0.16362	0.046414	0.1391	0.16161	-0.16472	-0.23482	0.10057	-0.071489	-0.27342	0.054211	-0.045969	-0.083676	0.070948	-0.036036	0.047426	-0.0045073	0.038284	0.048695	-0.36622	-0.31614	-0.055725	-0.17643	-0.078296	-0.078288	-0.17174	-0.032346
Diisopropylphthalate	0.052025	0.04959	0.099207	0.020461	0.15613	0.052555	0.078133	0.062857	-0.04628	0.18778	0.047503	0.17075	0.1017	0.064678	0.26715	0.20684	0.27499	0.029433	0.20989	0.1285	0.067836	-0.0080574	0.081067	0.06942	0.034892	0.22482	0.12599	-0.060921	-0.11261	0.18631	0.024452	-0.16095	-0.054409	0.022218	-0.044132	0.12141	-0.0031464	-0.067105	-0.0093304	-0.030483	-0.033175	-0.22434	-0.4153	-0.027972	-0.088177	-0.12095	-0.062648	0.03867	0.077769
N-Methyl-glutamate	0.003877	0.12157	0.090931	0.064228	0.093646	0.11117	0.13602	0.098975	0.077271	0.13747	0.093826	0.15441	0.15934	0.13127	0.17831	0.26425	0.35144	0.095379	0.20912	0.080468	0.13334	0.044019	0.06065	-0.01048	-0.014417	0.087306	0.075662	-0.019386	-0.13476	-0.034929	-0.049197	-0.12569	-0.031878	-0.028339	-0.12553	0.071503	-0.15926	0.085701	0.2337	0.029766	0.011291	-0.32509	-0.23067	-0.10794	-0.1775	-0.17591	-0.074265	0.11168	0.14691
Glucosamine	0.090956	0.10366	0.16547	0.18495	0.11703	0.10665	0.15053	0.14322	0.097854	0.15954	0.22445	0.19973	0.2732	0.23213	0.3386	0.37483	0.35704	0.23099	0.32331	0.015633	0.27494	0.19741	0.25034	0.093571	0.12335	0.20086	0.13922	-0.034527	-0.097059	0.095514	0.0064334	-0.046743	0.0076256	-0.012022	-0.11509	0.03893	0.014749	0.030529	-0.031383	-0.029817	0.021613	-0.17996	-0.11291	-0.020017	-0.14609	-0.020188	-0.15113	-0.057882	-0.036768
Histidine	0.092763	0.26071	0.1492	0.093294	0.045759	0.1024	0.073183	0.051211	-0.022087	0.097143	0.067603	0.082135	0.087392	0.041669	0.18122	0.17001	0.12895	0.039412	0.12951	0.11845	0.064358	-0.0071499	0.10706	-0.043855	-0.055501	0.092725	0.029186	0.072365	-0.018724	0.14221	-0.0050715	-0.067135	-0.16468	-0.11	-0.093839	0.14291	0.046712	0.063784	0.052597	-0.018232	0.014181	-0.18024	-0.33048	-0.059833	0.0152	0.0050522	-0.1202	0.039181	-0.027781
Urate	0.17789	0.32899	0.25749	0.25139	0.21204	0.21909	0.23388	0.2394	0.21252	0.21204	0.23145	0.23963	0.23524	0.24802	0.28448	0.26247	0.1912	0.17938	0.18173	0.15157	0.29408	0.13465	0.23229	0.1235	0.080694	0.093908	0.086358	-0.018935	-0.098284	0.05298	-0.02291	-0.18726	-0.12745	-0.086341	-0.080742	-0.059953	-0.093002	-0.065549	-0.047649	-0.14815	-0.021076	-0.17554	-0.24398	0.025489	0.051612	0.048991	-0.094511	0.036763	-0.043433
Guanidinobutanote	-0.019842	0.13044	0.11906	0.037718	0.046054	0.020238	0.001373	0.012766	0.012018	0.089274	0.1073	0.1067	0.13844	0.074134	0.14898	0.15301	0.095428	0.095197	0.13021	0.095717	0.21544	0.13398	0.14224	0.093766	0.077935	0.10921	0.078684	-0.018531	-0.20475	-0.10878	-0.054596	-0.17807	-0.11072	-0.18818	-0.13937	0.0058975	-0.043093	-0.019408	-0.051692	-0.1288	0.029125	-0.18615	-0.17955	-0.091481	-0.10658	-0.050393	-0.14319	-0.082951	-0.035708
Xylose	0.014086	0.055358	0.22823	-0.00098829	-0.009256	-0.0075998	0.020734	0.0075517	-0.014275	0.039286	0.05453	0.050013	0.077113	0.075864	0.14106	0.12289	0.082376	0.036152	0.06725	0.11247	0.2443	0.085908	0.09312	0.067025	0.037933	0.16489	0.091411	-0.031811	-0.10955	0.080004	-0.046646	-0.054369	0.044785	-0.01562	-0.0646	0.083302	0.073623	-0.044386	-0.048007	-0.022884	0.0024716	-0.21381	-0.16655	0.024505	-0.04894	-0.036365	-0.10791	-0.087754	-0.050097
S-adenosylmethionine	-0.002592	-0.04304	0.225	0.053593	-0.055044	0.0061154	0.06343	0.0019252	0.027506	0.097087	0.0013683	0.051472	0.049578	0.078751	0.045204	0.091752	0.016026	0.03006	-0.04582	0.21771	0.23475	-0.034196	-0.030844	-0.026592	-0.081667	-0.025642	-0.057487	-0.17567	-0.1446	0.014217	0.0091895	0.073763	0.19766	0.17704	-0.012564	0.020857	-0.05845	-0.045532	0.030707	0.020577	0.035985	-0.26785	-0.12553	-0.10981	-0.29955	-0.13226	0.00011454	-0.059561	0.10136
Asymmetric dimethylarginine (ADMA)	-0.049574	-0.040873	0.25541	0.126	-0.061371	0.086259	0.10297	0.042382	0.11419	0.075869	0.1246	0.092617	0.14483	0.18056	0.11147	0.21346	0.13755	0.12922	0.09463	0.17573	0.34461	0.093751	0.16051	0.14109	-0.015278	-0.088584	0.089064	-0.16978	-0.17189	-0.11106	-0.059014	0.024914	0.046223	0.044905	-0.094073	0.049246	0.027736	0.05292	0.075184	0.049496	0.082473	-0.30317	-0.14303	-0.043016	-0.24587	-0.050501	-0.011145	-0.13999	0.0063145
Cystine	0.040756	-0.048618	0.19522	0.09774	-0.031654	-0.024301	0.050637	0.0053556	0.06042	0.0047882	0.054242	0.065087	0.09741	0.12033	0.10775	0.21726	0.13132	0.029141	0.048149	0.051335	0.24191	0.1059	0.12566	0.16478	0.13187	0.023577	0.078123	-0.19936	-0.36707	-0.13002	-0.090902	0.0068209	0.084175	0.11119	-0.027037	-0.015667	-0.091196	-0.0062221	-0.0013701	-0.044613	0.079574	-0.36963	-0.18779	-0.17596	-0.2318	-0.13909	-0.18978	-0.15851	0.0085719
Gluconic acid	0.033233	0.026271	0.18217	0.038192	-0.098879	-0.0507	0.00013355	-0.046477	0.007872	0.0015371	0.039375	0.0020996	0.05047	0.03491	0.043551	0.075439	0.0010755	0.01623	-0.008024	0.094259	0.19036	0.012813	0.017457	0.13452	0.040527	0.031968	0.092746	-0.12472	-0.24036	-0.12311	-0.13769	-0.0016337	0.1331	0.068772	-0.08272	0.00038566	-0.035494	-0.15963	-0.072453	-0.026807	0.044257	-0.27446	-0.069808	0.094915	-0.10995	-0.13735	-0.16533	-0.092372	0.033989
Acetamidobutanoate	0.063068	-0.017949	0.13721	0.064284	0.072677	0.072452	0.099805	0.097431	0.089489	0.090949	0.11702	0.11045	0.17657	0.16241	0.1683	0.31842	0.24895	0.13278	0.20189	0.1392	0.06196	0.021159	0.1018	0.049461	0.0058289	0.037099	0.15703	-0.11815	-0.10269	0.067747	-0.031089	-0.18415	0.086717	-0.057221	-0.16827	-0.022803	0.018349	0.094266	0.060181	0.016585	0.1056	-0.2589	-0.16027	-0.037548	-0.10254	-0.068153	-0.0087436	-0.13704	-0.037557
Acetyllysine	-0.0058536	0.053534	0.21845	0.11881	0.047036	0.11925	0.093594	0.057925	0.089362	0.15172	0.15582	0.11079	0.15322	0.13044	0.15559	0.1892	0.14125	0.11259	0.048068	0.038656	0.16384	0.033719	0.035137	0.047804	-0.042697	0.14448	-0.020647	-0.10334	-0.16721	-0.12437	-0.015877	-0.14429	0.13387	-0.079134	-0.083812	-0.0055603	-0.090525	-0.038279	-0.045384	0.062823	-0.010552	-0.14969	-0.081854	-0.0095534	-0.070197	0.01834	-0.002174	0.031494	-0.040969
Agmatine	-0.017333	0.017694	0.021519	-0.0022263	-0.043146	-0.029452	-0.019677	-0.021877	0.0043691	-0.024641	-0.0067109	-0.016522	0.012594	-0.006327	0.048824	0.093657	0.062017	-0.065728	0.075899	0.10483	0.097784	-0.020837	0.05916	-0.047672	-0.12817	0.014223	0.14094	-0.062194	-0.13071	0.030699	0.12878	-0.0013047	0.042772	0.026677	0.0047695	-0.021778	0.02441	-0.038084	-0.11162	-0.10304	0.031417	-0.2246	-0.18692	-0.14003	-0.06025	0.022766	-0.17542	-0.15073	-0.1171
3-Methylhistidine	0.07437	0.11305	0.11045	0.096132	0.099467	0.049732	0.068095	0.047917	0.037252	0.13903	0.058411	0.13027	0.083384	0.086854	0.10936	0.092279	0.084403	0.0032948	0.041939	0.10566	0.1669	0.062108	0.068162	0.053934	0.052606	0.027917	0.030875	-0.076496	-0.12815	0.064493	-0.040146	-0.011968	-0.16297	-0.061888	-0.050064	0.00888	-0.079065	-0.12398	-0.027681	0.014667	0.03775	-0.21695	-0.18777	0.02264	-0.15295	-0.10145	-0.13178	-0.067207	-0.038
N6,N6,N6-Trimethyllysine	0.025871	0.016079	0.18755	0.040381	-0.010556	0.0038228	0.029598	0.0099202	0.045541	0.010608	0.024405	0.0013771	0.0050472	0.071734	0.019041	-0.022273	-0.014788	-0.044709	-0.078377	0.074969	0.14384	0.027435	0.039341	0.038732	1.7541e-05	-0.053184	-0.070906	-0.16088	-0.23419	0.033003	-0.076256	-0.10434	0.020804	0.059349	-0.077522	-0.064991	-0.040043	-0.11169	-0.11378	0.051259	0.070996	-0.28616	-0.16908	-0.072193	-0.20427	-0.043963	-0.10617	-0.14636	0.044288
Galactose	0.19788	0.22213	0.46264	0.22326	0.0056808	0.057295	0.14259	0.060264	0.10227	0.08215	0.089671	0.10115	0.099616	0.12376	0.12602	0.14381	0.12328	0.042139	0.078129	0.13901	0.29376	-0.019001	0.03336	-0.011772	-0.072401	0.068386	0.10814	-0.18157	-0.26535	-0.054674	-0.029516	-0.065165	0.20051	0.11363	-0.0035438	-0.028535	-0.072564	0.13015	0.042899	-0.029147	0.013632	-0.3535	-0.23045	-0.15439	-0.081389	-0.2105	-0.0010566	-0.11756	0.040937
Fructose	0.18294	0.22506	0.5133	0.25526	0.047243	0.047237	0.18688	0.1031	0.14185	0.13448	0.15254	0.16325	0.16369	0.17829	0.18013	0.20049	0.2005	0.075421	0.1403	0.15758	0.27407	0.079561	0.11687	0.048214	-0.034175	0.070151	0.097182	-0.15538	-0.26626	0.027135	0.0048507	-0.18466	0.16086	-0.073036	-0.11994	-0.044019	-0.10022	0.12313	0.083669	0.01894	0.080147	-0.3579	-0.26654	-0.17425	-0.1117	-0.17135	-0.10555	-0.17785	-0.0084305
Glutaric acid	0.25162	0.26731	0.50963	0.20975	-0.042801	0.013782	0.095681	0.017515	0.038225	0.068317	0.07135	0.061397	0.056255	0.077454	0.14489	0.093727	0.096937	0.015992	0.052915	0.11042	0.20937	-0.042264	-0.015103	0.0078326	-0.043174	0.16945	0.076127	-0.13756	-0.21826	0.0582	-0.05452	-0.059673	0.12785	0.08758	-0.027182	0.087299	0.047341	0.030561	0.071052	0.02898	0.050223	-0.26651	-0.27495	-0.084903	-0.10756	-0.22392	-0.083712	-0.10229	-0.0040432
Glucose	0.30297	0.34104	0.54356	0.30286	0.055956	0.070409	0.16304	0.10475	0.1288	0.10045	0.12858	0.14156	0.10656	0.12673	0.18904	0.12087	0.13715	0.086869	0.12085	0.11339	0.19226	0.034956	0.05162	0.03015	-0.020447	0.10711	0.082443	-0.14176	-0.24093	-0.021876	-0.030305	-0.10947	0.085284	0.0025923	-0.057008	-0.040261	-0.028396	0.13202	0.018959	-0.035767	0.080382	-0.23513	-0.26586	-0.16826	0.029307	-0.15311	-0.043111	-0.12054	-0.033162
Succinic acid, Methylmalonic acid	0.11087	0.1517	0.25762	0.15295	0.0021241	0.13376	0.11531	0.089151	0.083569	0.11764	0.12177	0.13138	0.14187	0.11547	0.16101	0.17776	0.1253	0.095563	0.085368	0.20348	0.24359	0.070776	0.1055	-0.040274	-0.036515	0.035045	0.095041	-0.10124	-0.22152	0.017506	-0.061334	-0.094462	0.084622	-0.042188	-0.17352	0.053673	-0.0057058	-0.017219	-0.010098	-0.05945	-0.0189	-0.26323	-0.1921	-0.23028	-0.16292	-0.093761	-0.048499	-0.084908	-0.0054729
(Cis/Trans)-Aconitate	0.016152	0.10098	0.19844	0.12255	-0.076861	0.0032316	0.067173	0.013426	0.025113	0.1155	0.071844	0.10495	0.11451	0.079774	0.13725	0.21198	0.11435	0.02128	0.027941	0.13506	0.23934	-0.057866	-0.0013502	-0.10618	-0.11255	0.10909	0.029842	-0.10402	-0.15946	0.034867	0.018643	-0.0050923	0.094782	0.062267	-0.17824	0.019444	-0.1376	-0.012577	-0.063324	0.066954	0.041875	-0.15933	-0.13769	-0.1217	-0.14139	-0.12781	-0.17044	-0.035947	0.01228
Citric acid, Isocitric acid	0.071825	0.17546	0.23667	0.18834	0.036391	0.072477	0.11808	0.10801	0.088914	0.11469	0.13655	0.16533	0.21157	0.1545	0.26738	0.32784	0.23246	0.094585	0.20127	0.13439	0.24924	0.092831	0.17547	-0.043529	0.0026459	0.11941	0.085005	-0.028612	-0.14858	-0.043105	-0.02745	-0.075904	-0.0095728	0.019361	-0.15776	-0.01879	-0.16637	0.039723	-0.1282	-0.051633	-0.10392	-0.1769	-0.19722	-0.13595	-0.016487	-0.081291	-0.14951	-0.086903	-0.061938
Malic acid	0.063695	0.1907	0.15019	0.12861	0.03851	0.37374	0.16088	0.099402	0.088257	0.10293	0.09861	0.075527	0.090497	0.10421	0.12881	0.16497	0.075402	0.034844	0.061375	0.20477	0.20976	-0.031879	0.021208	-0.067662	-0.084288	0.094764	-0.0044774	-0.002091	-0.03978	-0.010911	-0.064669	0.042895	0.12921	0.045811	-0.038026	0.22701	-0.11002	0.01562	0.025908	-0.086505	-0.055657	-0.16531	-0.19435	-0.048783	-0.11232	-0.088639	0.27237	0.35318	-0.0021124
alpha-Ketoglutarate (Oxoglutarate)	0.17121	0.30003	0.28776	0.26576	0.14155	0.24995	0.25216	0.20719	0.21216	0.15401	0.23259	0.18658	0.22942	0.21174	0.2407	0.21772	0.13223	0.1871	0.16814	0.14339	0.26377	0.10018	0.12873	0.060322	0.066664	0.19639	0.14284	-0.091947	-0.14023	-0.032047	-0.097455	-0.063628	-0.03932	0.047834	-0.028508	0.055136	-0.10038	0.067103	-0.081989	-0.13367	-0.088968	-0.12102	-0.15282	0.024406	-0.046842	-0.0573	0.071495	0.13636	-0.032217
2-Methylmaleate	-0.0018784	0.15871	0.13585	0.044016	0.043231	-0.032236	0.029802	0.049977	-0.0079822	0.050139	0.081895	0.042344	0.059915	0.034454	0.047566	-0.019066	-0.018466	0.032739	0.028272	0.098118	0.085064	0.068517	0.084243	-0.011826	0.043728	0.1067	0.038042	0.12775	0.06864	0.026022	0.00062638	-0.068753	-0.024394	-0.16132	-0.090747	-0.028923	-0.032258	-0.02747	-0.11567	0.037892	-0.091916	0.074494	0.1736	0.20763	0.093836	0.097193	-0.11936	-0.054099	-0.059863
Glyceric acid	0.014226	0.21527	0.035485	0.051891	-0.0073332	0.017518	-0.029046	-0.027638	-0.043306	-0.082567	-0.00014079	-0.10539	-0.058511	-0.038242	-0.10013	-0.14791	-0.13238	-0.040857	-0.065143	0.061212	-0.0068312	-0.079942	-0.044408	-0.084524	-0.071651	-0.056631	0.0016127	0.15049	0.11721	-0.024317	0.038096	0.034901	-0.045862	-0.068804	0.090462	-0.074732	-0.047248	-0.087158	-0.13858	-0.0013497	-0.099302	0.040619	0.23973	0.28398	0.076353	0.056016	0.0091173	0.0024438	-0.093542
Pantothenic acid (B5)	0.095541	0.073256	0.12932	0.039892	-0.15894	-0.16527	-0.097999	-0.12785	-0.13163	-0.026854	-0.039091	-0.064166	-0.060686	-0.081816	-0.13144	-0.11966	-0.18674	-0.026426	-0.085468	0.021785	0.046348	-0.027123	-0.083153	0.018122	-0.058932	0.010723	-0.12229	-0.050835	0.10243	0.010228	0.071925	-0.046724	0.11977	0.045485	0.020257	-0.10192	-0.078527	-0.15211	0.0026814	0.18465	0.10933	-0.040112	0.20783	0.26973	0.028929	0.0090744	0.031134	-0.1226	0.022318
5-Hydroxytryptophan	0.11787	0.17785	0.088935	-0.0056529	-0.14508	-0.13836	-0.10096	-0.12379	-0.15452	-0.09446	-0.080845	-0.14849	-0.08442	-0.08544	-0.16068	-0.13225	-0.19136	-0.1581	-0.16979	0.083194	0.10664	-0.041885	0.015302	-0.058886	-0.074703	-0.025891	-0.028676	-0.067623	0.034702	0.029853	0.098438	0.027116	0.046264	0.00094536	-0.032144	0.014368	0.048809	-0.045575	0.05344	-0.0010841	0.018877	-0.096044	0.048428	0.050847	-0.059308	0.0060216	-0.054313	-0.11488	-0.042132
3-Phosphoglycerate	0.16656	0.18049	0.035466	-0.030395	-0.15525	-0.07928	-0.092043	-0.13696	-0.14053	-0.075731	-0.16988	-0.092434	-0.13633	-0.15585	-0.091817	-0.095013	-0.094211	-0.1264	-0.046478	0.015322	-0.13929	-0.13469	-0.091305	-0.23555	-0.16839	0.0019892	-0.12926	0.0039189	-0.065761	0.005332	0.10726	-0.19617	-0.036322	-0.14288	-0.10665	0.0313	-0.0083679	0.0046853	-0.0057423	-0.062928	-0.010881	-0.17424	-0.11927	-0.2633	0.24208	-0.059244	-0.13073	-0.078449	-0.068898
PFDA	0.12243	0.18916	0.1005	0.19427	0.23979	0.1582	0.11985	0.16605	0.11515	0.064785	0.0909	0.077557	0.081953	0.09323	0.16573	0.075645	0.1266	0.046146	0.073927	0.036396	0.052546	0.081419	0.091246	0.090783	0.11486	0.053516	0.024772	0.052572	0.051568	0.07096	-0.0020615	-0.068167	-0.11211	0.057455	0.24847	-0.069249	-0.073304	0.059633	0.024943	-0.10033	-0.10071	0.11851	-0.068004	0.066825	0.10392	0.083845	0.12062	0.1584	0.15352
Glucosamine 6-phosphate	-0.044709	0.1006	-0.034411	0.0073023	0.088684	0.021291	0.0066084	0.05014	0.0060922	0.028576	0.030374	0.021651	0.030406	0.0034511	0.11605	0.066282	0.091286	0.057574	0.11945	0.042682	0.0081048	0.014318	0.02086	-0.053874	0.017605	-0.055836	0.19231	0.03581	0.034867	0.059987	0.088064	-0.061827	-0.0083689	-0.012664	0.015158	-0.047681	0.013323	0.13022	-0.098158	-0.03191	-0.014338	0.020858	-0.026379	0.0078595	0.1357	0.19538	0.015191	-0.089451	-0.028945
FA 9:0	-0.060863	0.066031	0.17438	0.16568	0.20173	0.1655	0.17013	0.20482	0.16557	0.21938	0.27085	0.25773	0.26907	0.2523	0.2731	0.17943	0.19463	0.16363	0.22349	0.13086	0.05958	0.084014	0.096652	0.032565	0.060471	0.14625	0.061	0.03705	-0.04859	0.0027145	-0.083979	-0.10717	-0.15669	-0.15748	-0.15333	-0.058947	-0.037056	0.070742	-0.11505	-0.092446	-0.095241	0.0528	-0.044827	-0.069868	0.11215	0.051108	-0.019412	-0.015604	-0.035138
2-Phenylacetate	0.026095	0.10202	0.065099	0.055882	0.045548	0.093155	0.11313	0.12605	0.10163	0.12662	0.085115	0.12393	0.096068	0.095235	0.096306	0.12232	0.017474	0.15535	0.090133	0.13922	0.12559	0.15876	0.14259	0.12295	0.088959	-0.0046089	0.013643	0.011235	0.0016685	-0.018642	-0.13065	-0.034869	0.081736	-0.10937	-0.090455	0.14654	0.061646	0.065472	-0.025701	0.083334	-0.10742	0.071152	0.065395	0.087509	0.062278	0.134	0.0016351	-0.010227	0.016799
2-Deoxyglucose	-0.061481	-0.0049257	-0.046716	-0.0076708	-0.07147	0.040811	0.0075792	-0.035536	-0.012527	0.02131	0.025225	0.045129	-0.014172	0.024845	0.047009	-0.02725	-0.03346	0.019207	0.0072435	0.061254	0.023625	-0.010895	0.072934	-0.069394	-0.088069	0.015429	-0.032142	0.13848	-0.011155	-0.014885	-0.025811	-0.073464	-0.072754	-0.074344	-0.10862	0.058006	0.10188	0.025114	0.038326	0.075927	-0.048253	-0.032774	0.056391	-0.053026	-0.028039	0.12484	-0.096389	0.062591	0.039616
Aldosterone	0.16882	0.11336	-0.021467	0.09718	-0.021383	-0.029134	0.014849	0.024482	0.0091446	-0.055074	-0.06016	-0.043573	-0.0686	-0.029169	-0.073027	-0.06053	-0.061027	0.024926	0.033312	0.09349	-0.019554	-0.0040611	0.059988	0.031896	-0.033506	-0.031033	0.088278	-0.061539	0.091125	0.0066969	-0.027201	-0.00064494	0.010387	0.046546	2.3433e-05	0.0037492	0.083689	0.00023815	-0.08725	-0.24711	-0.0776	0.055332	0.0272	0.11164	0.049441	-0.12997	0.16461	-0.27545	-0.18189
Retinoic acid	0.086243	0.10598	0.058879	0.051555	0.11764	-0.014628	0.017942	0.079929	0.00015476	0.0093684	-0.050177	-0.070365	-0.089507	-0.078829	-0.09064	-0.13595	-0.11875	-0.082519	-0.041351	0.17509	-0.098563	-0.072245	-0.031885	-0.050239	-0.028244	0.018753	-0.049646	0.039165	0.22942	0.086872	0.045278	0.033181	0.13262	0.034102	0.044243	-0.092935	-0.068171	0.0033648	0.0042541	0.016988	-0.048295	0.23699	0.18679	0.33907	0.11193	0.10812	0.072582	-0.0032007	0.024264
Cortexolone	0.046563	0.034442	0.020847	0.07296	-0.064353	-0.0030469	0.010275	0.0061217	0.035048	0.036577	0.053357	-0.019883	-0.025506	0.028514	-0.098931	-0.10373	-0.15271	0.013649	-0.076847	0.069493	-0.076133	-0.019824	-0.070528	0.0065482	-0.040899	-0.05462	0.0045085	0.031616	0.11557	-0.0056182	0.0007476	-0.054721	0.088459	-0.040992	-0.0097134	-0.088023	0.0094826	0.087177	-0.055674	0.094297	-0.084501	0.11559	0.27534	0.15195	0.12457	0.20095	0.060939	-0.16606	-0.03152
Glycocholate	-0.026823	0.045203	0.054817	0.016295	-0.078793	-0.079952	-0.0010567	-0.053521	-0.063872	0.14362	0.013223	0.079073	-0.030661	-0.02935	-0.096556	-0.079745	-0.096357	-0.055639	-0.072239	0.11721	0.024197	0.0084539	-0.037083	0.030445	-0.027218	0.11916	-0.065097	-0.021385	0.034158	-0.076461	0.01277	0.00064989	0.033597	-0.028041	0.029028	0.089935	0.16379	-0.048874	0.052725	0.12262	-0.025389	0.10608	0.04313	-0.0037331	-0.018255	0.023343	0.082851	0.045146	0.080467
25-hydroxycholesterol	0.10896	0.16902	0.11531	0.12109	-0.00043231	-0.0049433	0.047082	0.015147	0.020936	-0.0099146	-0.013185	-0.041568	-0.0043689	-0.021256	-0.050634	-0.0084421	0.014191	0.035919	-0.015462	0.1017	0.015512	0.045822	0.0033138	-0.092811	0.047333	-0.035965	-0.11541	0.023288	0.17217	-0.058549	0.091302	0.035722	-0.099574	0.042163	-0.012202	-0.02677	-0.030778	-0.024522	-0.089181	0.2324	0.085701	0.27706	0.21983	0.21921	0.045347	0.13272	0.14228	-0.028148	-0.059003
Cadaverine	-0.067858	-0.074592	-0.026366	0.037847	0.069976	0.031124	0.05386	0.044408	0.036454	0.11137	0.079114	0.07551	0.055428	0.056526	-0.0022696	-0.0021879	-0.030511	0.050348	0.016539	0.14667	-0.0094894	0.13475	0.046629	-0.022228	0.1021	0.05296	-0.061681	0.0086165	-0.043185	-0.10234	-0.10422	-0.010259	-0.009874	-0.021458	-0.11213	-0.00097649	-0.10565	-0.044719	-0.0051513	0.1465	0.011241	0.089328	0.16808	0.11459	-0.063624	0.12022	-0.0013109	0.070704	0.083175
Cortisol	0.025606	-0.0052253	0.076493	0.12945	0.11888	0.11189	0.11612	0.11244	0.12156	0.038593	0.15333	0.053655	0.073641	0.16231	-0.029238	-0.064306	-0.029809	0.021203	-0.030004	0.20837	0.047295	0.11381	0.11065	0.01099	0.1076	0.00032038	0.034247	-0.089896	-0.023128	-0.12367	-0.11543	-0.041557	-0.050972	-0.010642	0.078617	-0.10735	-0.0033396	0.031844	-0.038395	0.086999	-0.029347	0.089725	0.20148	0.0090692	0.0060782	0.11004	0.24249	0.035826	0.063277
Glycine	-0.29057	-0.25383	-0.071301	-0.11964	0.014914	0.03263	0.012084	0.044396	0.040345	0.062238	0.05301	0.069374	0.046218	0.083745	0.0081478	-0.0099219	-0.021497	0.052353	0.043456	-0.052248	-0.016722	0.097746	0.057394	0.12706	0.067148	-0.072964	-0.011195	0.16475	0.12592	-0.11243	0.027099	0.036638	-0.1059	-0.18017	-0.09756	-0.0069066	0.07692	0.071985	0.012468	-0.033373	0.023187	-0.043657	0.088473	0.056989	0.11124	0.075499	0.020326	-0.036874	-0.027898
PFOA	0.054098	0.094201	0.053614	0.078276	-0.023213	-0.019349	-0.0072777	0.0056536	0.044554	0.0096484	0.09253	0.052162	0.064414	0.076578	0.047774	0.04447	0.0056602	0.081413	0.079598	0.095929	0.024252	0.035863	0.101	0.066194	0.034182	-0.099898	-0.00059245	0.050221	-0.015665	-0.019897	-0.022337	-0.080248	0.031529	-0.1102	0.043468	0.0018574	0.035193	-0.0077744	-0.067455	-0.072959	0.031243	-0.029973	-0.046455	-0.019631	0.033013	-0.022164	0.037779	-0.11033	-0.079166
Putrescine	0.098393	0.023441	0.062786	0.078197	0.1069	0.021174	0.065379	0.097756	0.04756	0.05073	0.12068	0.069704	0.069194	0.13124	0.046275	0.031483	0.0017465	0.059364	0.042465	0.018944	0.03082	0.11488	0.1038	0.04812	0.089469	-0.043732	0.091108	-0.07797	0.028223	-0.0017642	-0.05574	-0.068749	-0.057754	-0.11444	-0.06717	-0.033743	0.054149	0.046097	0.035181	0.02993	0.060782	0.1587	0.046364	0.090469	-0.062355	0.10595	0.087319	-0.11645	-0.088634
FA 7:0	-0.045943	-0.062751	0.0023541	-0.025876	0.23133	0.10838	0.16566	0.2036	0.12713	0.18833	0.17291	0.19148	0.16079	0.14802	0.11661	0.10118	0.10073	0.11113	0.12699	0.10709	-0.011405	0.14838	0.12981	0.20804	0.17523	0.065838	0.12717	0.13725	0.019629	-0.014906	-0.087389	0.073277	-0.05699	-0.01899	-0.053822	0.013269	0.049381	0.034287	0.026043	-0.085336	0.016146	0.017296	-0.079431	0.059901	0.11592	0.16819	0.042054	0.033984	0.14979
Butyrylcarnitine	-0.025322	0.047971	0.099131	0.0015826	0.048733	-0.017941	0.057574	0.027785	0.023322	0.071664	0.060399	0.031261	0.041628	0.051771	-0.0038468	-0.016198	-0.059961	-0.0069226	-0.060085	0.011421	0.044905	-0.026729	0.028701	0.094509	-0.011759	0.084358	-0.075944	0.095511	-0.081913	-0.042748	-0.18491	-0.093413	-0.054806	-0.072059	-0.097613	0.081809	-0.053579	0.12017	0.19268	0.093499	-0.0096326	-0.15133	0.032563	0.096845	0.018818	-0.04792	-0.046581	0.13287	0.20409
Pyruvate	0.32408	0.2656	0.26086	0.14293	-0.015112	-0.025271	0.05542	-0.014792	-0.0083343	-0.023951	-0.0092505	0.018175	-0.044263	0.014362	0.032561	-0.0011395	0.0079428	-0.062847	-0.011165	0.11544	0.092961	-0.083954	-0.020579	-0.044914	-0.064752	0.047694	-0.073472	-0.14715	-0.099163	0.017102	-0.030656	-0.030368	0.21194	0.083714	0.13004	-0.0092401	-0.0039831	0.053373	0.036643	0.046183	-0.075762	-0.11665	-0.16388	-0.0037876	0.027776	0.0086759	0.07928	0.0045341	0.21844
Lactate	0.21875	0.23443	0.14657	0.14771	0.067468	0.23377	0.12962	0.052545	0.047819	0.058866	0.051007	0.058539	-0.0055951	0.053245	0.093024	0.053929	0.023319	-0.070031	-0.01428	0.19095	0.081585	-0.13792	-0.07384	-0.10988	-0.1238	0.06886	-0.052301	-0.05303	-0.084096	0.056742	-0.053198	-0.036764	0.24299	0.097111	0.16542	0.10253	-0.092544	0.016504	0.069751	-0.0079263	-0.148	-0.16856	-0.20396	-0.031697	-0.022662	0.0077312	0.22736	0.33597	0.23042
Glutamate	0.090035	0.11476	0.17507	0.12903	-0.0023807	0.17342	0.087221	-0.043683	0.00095228	0.13661	0.11597	0.086427	0.076198	0.03148	0.092224	0.07327	0.077343	0.032288	0.051868	0.12324	0.10558	-0.16449	-0.17518	0.060344	-0.15508	0.093876	-0.025418	-0.20648	-0.21295	-0.058751	-0.094646	0.020295	0.083397	0.29227	0.16687	0.055022	-0.0034186	0.033844	-0.0088221	-0.039363	-0.020105	-0.21555	-0.20877	-0.012283	-0.013135	-0.16697	0.094733	0.22464	0.11448
O-Acetylserine	0.10668	0.078748	0.20414	0.10564	-0.12519	0.0027022	0.00093044	-0.1218	-0.05977	0.018847	-0.014304	-0.01435	-0.0050014	-0.021765	0.019719	0.060637	0.052111	0.0031926	0.0027556	0.15197	0.23202	-0.20378	-0.17198	-0.065822	-0.20312	-0.026144	0.029712	-0.24307	-0.20769	-0.0053543	-0.033403	0.14798	0.17743	0.38749	0.17984	0.043156	0.057372	0.073151	-0.051091	0.00044383	0.015483	-0.2113	-0.17638	-0.084501	-0.16548	-0.11663	0.099099	-0.0012687	0.097114
Hypotaurine	0.11049	0.061472	-0.010694	0.036197	0.031475	0.070262	0.016039	0.035196	-0.0036794	0.01563	-0.030112	0.0079379	0.010537	-0.023018	0.033393	0.030232	0.035531	0.033154	0.024367	0.027271	0.046321	-0.0062817	0.072739	0.0063965	-0.019223	0.0043254	-0.035637	-0.076993	0.012951	0.10879	0.079185	0.18223	0.11261	0.15732	0.24399	0.018087	0.14644	0.0012601	-0.058663	-0.24064	-0.072683	0.0060238	-0.01666	-0.040769	0.097004	-0.026902	0.20063	0.069897	0.087416
Nicotinamide (B3)	0.093944	0.07064	-0.040879	-0.035952	0.086311	0.12992	0.0391	0.058702	0.030472	0.0091094	-0.032941	-0.027826	-0.030452	-0.026204	-0.016088	-0.051635	0.011674	0.02116	-0.02321	0.017368	-0.040752	-0.087254	-0.10199	-0.0017948	-0.050633	-0.051075	-0.044787	-0.087028	0.034237	0.0098954	-0.067259	0.04926	0.11067	0.17837	0.22064	0.055398	0.12965	0.059141	0.081806	-0.12589	-0.026748	-0.069182	-0.092304	0.068145	0.056147	-0.10388	0.39889	0.088396	0.21272
Adenosine diphosphate	-0.034312	0.0098891	0.050959	0.0011438	-0.067771	-0.070046	-0.050784	-0.058875	-0.062973	-0.034453	-0.069703	-0.018342	-0.023909	-0.049726	0.035151	0.062351	0.12453	-0.0055051	0.02034	0.011925	0.035672	-0.035978	-0.0074384	-0.040412	-0.013188	-0.038457	0.046382	-0.10958	-0.092399	-0.036024	0.011944	0.073866	0.17185	0.17134	0.18808	0.066769	0.1455	0.037592	0.047862	-0.044075	0.015635	-0.075284	-0.11805	-0.10493	-0.09313	-0.060287	0.091504	-0.052031	0.063305
Ethanolamine Phosphate	0.11245	0.10626	0.14323	0.1018	0.048273	0.044799	0.066295	0.073603	0.063582	0.025955	-0.032659	0.023757	0.045752	0.04557	0.043995	0.11452	0.12855	0.082427	0.088541	0.12059	0.188	-0.0031299	0.097079	0.024986	-0.036527	-0.12579	0.18262	-0.19545	-0.16457	0.0074075	-0.045193	-0.0063198	0.094787	0.051718	0.20438	0.0095809	0.17176	0.014638	0.033015	-0.064738	0.026246	-0.18769	-0.15665	-0.12617	-0.10398	-0.09708	0.20904	-0.14214	0.060887
Taurine	0.088002	0.11361	0.10917	0.080665	0.10255	0.12995	0.1227	0.099575	0.068209	0.1363	0.054196	0.091959	0.1031	0.092865	0.10594	0.16816	0.16339	0.1333	0.090574	0.10741	0.15565	-0.0047753	0.027892	0.1056	-0.015903	0.01586	0.13701	-0.17874	-0.11505	0.053415	-0.045955	0.039079	0.1557	0.11989	0.26671	0.041991	0.17683	-0.055399	0.047197	-0.11999	-0.014599	-0.11186	-0.11895	-0.0011542	-0.10778	-0.081793	0.29997	0.041015	0.14995
Creatine Phosphate	0.036359	0.078526	0.045697	0.106	0.055868	0.077553	0.13569	0.10621	0.096604	0.1274	0.12507	0.1529	0.18294	0.15076	0.14743	0.19605	0.13845	0.068832	0.15144	0.069246	0.11592	0.031283	0.15032	-0.042001	-0.057099	-0.065853	0.11377	-0.056299	-0.06332	0.10302	0.034755	-0.25701	0.0057123	-0.054355	-0.13795	-0.0024553	-0.1797	-0.0018147	-0.013128	-0.033428	-0.045619	-0.19423	-0.10102	-0.090615	-0.073814	-0.023719	-0.09833	-0.064673	-0.056916
Inosine diphosphate	-0.03007	-0.028138	0.10431	0.0006503	-0.047429	-0.035765	0.0049559	-0.025502	0.016521	-0.0096583	0.0038495	-0.0097641	0.060587	0.028143	0.066083	0.14835	0.096899	0.0011565	-0.007962	-0.019732	0.27832	-0.076931	-0.035038	-0.097168	-0.10104	-0.00018541	0.09562	-0.070515	-0.14591	-0.15863	0.011891	0.1336	0.10572	0.1442	0.055873	0.0017445	0.030207	0.02459	-0.18086	0.0086858	-0.057625	-0.019634	-0.060665	-0.042761	-0.052275	-0.038818	-0.058632	-0.081797	-0.028449
Lysine	0.0073271	0.010414	-0.095647	0.054373	-0.08013	-0.044849	-0.073866	-0.047244	-0.023014	-0.046273	-0.048921	-0.0092961	0.023192	-0.00188	0.00079604	0.10343	0.046257	0.022851	-0.039225	-0.050665	0.091994	-0.016445	-0.030903	-0.024889	0.0021789	-0.083726	0.010438	-0.075982	-0.092787	-0.040028	0.0042495	0.21735	0.071839	0.14328	0.0013441	-0.079763	-0.015723	-0.01256	-0.10058	-0.04721	-0.0089512	-0.01231	0.13158	-0.093745	-0.052768	0.04283	-0.083592	-0.1049	-0.056385
Indoleacetate	0.09303	0.18134	0.075643	0.1279	0.025552	0.052308	0.052072	0.014871	0.010724	0.069727	0.0070962	0.075215	-0.0066386	-0.014944	0.061751	0.027265	0.035587	-0.023204	0.00056283	-0.0421	-0.099308	0.051689	0.014745	0.086023	0.11761	0.1305	-0.072897	0.08592	-0.073087	0.0052383	-0.11047	-0.059312	-0.051055	-0.018698	-0.038218	-0.011539	-0.014484	-0.10348	0.040013	-0.050222	0.05187	-0.16655	-0.17364	-0.043284	0.096562	-0.10448	-0.048175	0.092485	-0.027044
Quinoline	-0.035503	0.15616	-0.053526	-0.0378	0.092545	0.071599	-0.034542	0.0023354	-0.093254	0.028813	-0.061942	-0.031347	-0.092798	-0.09291	-0.07258	-0.086193	-0.088093	-0.075694	-0.050489	-0.0072688	-0.1807	-0.018455	-0.066134	-0.054518	0.012665	0.035812	-0.12955	0.23439	0.21714	0.0029429	-0.0051589	-0.022605	-0.12028	0.0090924	-0.018421	0.013445	-0.012142	-0.066155	0.018996	0.050914	0.037395	0.064611	-0.017677	0.15526	0.28688	0.05593	0.064755	0.18124	-0.04717
Creatinine	0.088242	0.07802	-0.049557	0.055349	-0.019529	-0.0089295	-0.089866	-0.061678	-0.053871	-0.039829	-0.04485	-0.038619	-0.073324	-0.033154	-0.058438	-0.084334	-0.063537	-0.10116	-0.085648	-0.18626	-0.045961	0.033994	-0.0030162	0.15145	0.19129	0.025898	-0.12685	-0.064093	0.072455	-0.13817	-0.054016	0.078496	-0.050611	0.13462	-0.041117	-0.14123	-0.04042	-0.23357	-0.079632	0.09754	0.011614	-0.067455	0.045938	0.27283	0.011165	0.081563	0.0060555	0.072834	0.11941
5-Hydroxyindoleacetic acid	0.032734	0.1332	-0.0081601	-0.016341	-0.035242	-0.054337	-0.13964	-0.1103	-0.13738	-0.093647	-0.06149	-0.097996	-0.10133	-0.099012	-0.052702	-0.076445	-0.076332	-0.086759	-0.099965	0.058817	-0.059963	-0.063167	-0.046004	0.10942	0.083527	0.118	-0.10653	-0.00046639	0.088615	0.05727	-0.038041	-0.11837	0.020938	0.02124	0.038312	-0.062487	-0.03438	-0.17111	-0.070921	-0.074164	-0.038996	-0.073622	-0.079817	0.074419	0.18311	0.056251	0.032917	0.089828	0.020723
Kynurenine	0.045195	0.14913	-0.051955	-0.029548	-0.096043	-0.14416	-0.2025	-0.15512	-0.15866	-0.15005	-0.1041	-0.18456	-0.17889	-0.14062	-0.17009	-0.17822	-0.19566	-0.095127	-0.14293	0.037194	-0.040535	-0.10027	-0.10164	0.15353	0.022458	-0.050158	-0.11567	-0.026996	0.11645	0.052183	-0.04885	-0.0049424	0.091376	0.046432	0.051096	-0.058706	0.026788	-0.057441	-0.043167	-0.0037232	0.062039	-0.043588	-0.026399	0.17987	0.062838	0.040945	0.086669	0.0042782	0.03088
FA 5:0 (Valerate, Isovalerate, others)	0.30965	0.53832	0.17748	0.23238	0.088378	0.018081	0.06459	0.086022	0.035536	0.099284	0.087124	0.07259	0.068887	0.052928	0.070347	0.07162	0.019545	0.055049	0.031478	0.14242	0.034961	-0.0067407	0.053753	-0.015173	-0.033671	0.13235	-0.091418	0.0047065	0.099413	0.079618	-0.0070905	-0.073147	-0.057281	-0.019017	0.01902	-0.079527	-0.042328	-0.045083	-0.076381	0.11995	0.032704	0.070766	-0.0083462	0.18632	0.22212	0.096516	0.034779	-0.008998	-0.0071442
Tryptophan	0.18458	0.50741	0.031792	0.099216	-0.098716	-0.14752	-0.1507	-0.14812	-0.19616	-0.079796	-0.098485	-0.14717	-0.14382	-0.17577	-0.13947	-0.13156	-0.1715	-0.11919	-0.071008	0.126	-0.074962	-0.12691	-0.030101	-0.15896	-0.17825	-0.03728	-0.049211	0.15079	0.15997	0.14325	0.096672	-0.15117	-0.16898	-0.045252	0.063795	-0.0067867	-0.031188	-0.049303	-0.076153	0.071633	-0.027383	0.0092154	-0.013051	0.044974	0.36343	0.11803	-0.06428	-0.0029942	-0.069295
Cinnamic acid	0.016787	0.1629	0.098163	0.11551	-0.097626	-0.09252	-0.14906	-0.16522	-0.14163	0.021659	-0.015293	-0.052497	-0.092026	-0.10332	-0.090841	-0.11426	-0.084237	-0.11496	-0.085533	0.13953	-0.022212	-0.1595	-0.070933	0.029277	-0.077183	0.047926	-0.036234	-0.09989	-0.11812	-0.017708	0.036205	-0.098178	0.012538	0.046008	0.085982	-0.092537	-0.11034	-0.094262	-0.051672	0.0090048	0.049818	-0.11527	-0.12637	-0.04823	-0.030538	0.040522	-0.042063	0.048935	0.1346
Phenylalanine	0.073443	0.23158	0.0056675	0.06682	-0.23637	-0.24016	-0.32708	-0.32803	-0.33095	-0.10115	-0.15355	-0.21872	-0.25487	-0.26868	-0.26605	-0.29287	-0.28821	-0.23963	-0.25162	-0.042564	-0.16616	-0.26913	-0.23265	0.017247	-0.067904	0.051609	-0.1424	-0.080825	0.056063	-0.025493	0.057317	0.060273	0.011445	0.23025	0.12721	-0.06903	0.025321	-0.081407	0.022778	0.079593	0.097176	-0.015101	0.065364	0.074644	0.18232	0.048237	0.045298	0.029635	0.1608
Leucine, Isoleucine	0.25987	0.5765	0.16893	0.25542	-0.13513	-0.15755	-0.19035	-0.19723	-0.2115	-0.057629	-0.077163	-0.15081	-0.13522	-0.17444	-0.075329	-0.085753	-0.10861	-0.16432	-0.11814	0.015689	-0.056	-0.24268	-0.16883	-0.017339	-0.095613	0.13381	-0.077727	-0.023479	0.069819	0.11135	0.063636	0.047465	-0.046951	0.25964	0.085844	-0.074456	-0.0291	-0.089296	-0.023079	0.092182	0.093739	-0.026209	-0.098933	0.077676	0.1698	0.048152	0.0085554	0.037795	0.072926
[truncated: 137 more columns]
